# Supplementary material for: Rietveld refinement of the langbeinite-type phosphate K2Ni0.5Hf1.5(PO4)3
Source: Acta Crystallogr E Crystallogr Commun. 2020 Sep 11;76(Pt 10):1634–7. doi: 10.1107/S2056989020012062 (PMC7534254; doi:10.1107/S2056989020012062)
Supplement: Supplementary file 1 [file e-76-01634-sup1.cif]

##############################################################################
#                                                                            #
# This CIF contains the data in a paper accepted for publication in          #
# Acta Crystallographica Section E. It conforms to the requirements of       #
# Notes for Authors for Acta Crystallographica Section E, and has been       #
# peer reviewed under the auspices of the IUCr Commission on Journals.       #
#                                                                            #
# Full details of the Crystallographic Information File format               #
# are given in the paper "The Crystallographic Information File (CIF):       #
# a New Standard Archive File for Crystallography" by S. R. Hall, F. H.      #
# Allen and I. D. Brown [Acta Cryst. (1991), A47, 655-685].                  #
#                                                                            #
# The current version of the core CIF dictionary is obtainable from          #
# ftp://ftp.iucr.org/pub/cif_core.dic.                                       #
#                                                                            #
# Software is freely available for graphical display of the structure(s)     #
# in this CIF. For information consult the CIF software page                 #
# http://www.iucr.org/resources/cif/software.                                #
#                                                                            #
# This file may be used for bona fide research purposes within the           #
# scientific community so long as proper attribution is given to the journal # 
# article from which it was obtained.                                        #
#                                                                            #
##############################################################################
data_global
loop_
    _audit_conform_dict_name
    _audit_conform_dict_version
    cif_core.dic .
    cif_pd.dic .
_journal_data_validation_number     ?
_journal_date_recd_electronic     2020-08-04
_journal_date_accepted     2020-09-01
_journal_name_full     'Acta Crystallographica, Section E'
_journal_year     2020
_journal_volume     76
_journal_issue     10
_journal_page_first     1634
_journal_page_last     1637
_journal_paper_category     GI
_journal_paper_doi     10.1107/S2056989020012062
_journal_coeditor_code     WM5581
_publ_contact_author_name     'Zatovsky, Igor'
_publ_contact_author_address
;
College of Physics, Jilin University
2699 Qianjin st., 130012 Changchun, P.R. China.
;
_publ_contact_author_email     'zvigo@yandex.ru'
_publ_contact_author_fax     ?
_publ_contact_author_phone     '+8613756987976'
_publ_section_title
;
Rietveld refinement of the langbeinite-type phosphate
K~2~Ni~0.5~Hf~1.5~(PO~4~)~3~
;
_publ_section_title_footnote     .
loop_
    _publ_author_name
    _publ_author_address
    'Zhou, Liang'
;
College of Physics, Jilin University 2699 Qianjin St., 130012 Changchun,
People's Republic of China
;
    'Butenko, Denys S.'
;
College of Physics, Jilin University 2699 Qianjin St., 130012 Changchun,
People's Republic of China
;
    'Ogorodnyk, Ivan V.'
;
ShimUkraine LLC, 18, Chigorina Str., office 429, 01042  Kyiv, Ukraine
;
    'Klyui, Nickolai I.'
;
V. Lashkaryov Institute of Semiconductor Physics, NAS of Ukraine,
41 Pr. Nauki, 03028 Kyiv, Ukraine
;
    'Igor V. Zatovsky'
;
College of Physics, Jilin University 2699 Qianjin St., 130012 Changchun,
People's Republic of China
;
_publ_section_synopsis
;
Cubic K~2~Ni~0.5~Hf~1.5~(PO~4~)~3~ crystallizes in the langbeinite structure
type. The principal building units are two independent [(Ni,Hf)O~6~]
octahedra, [PO~4~] tetrahedra and [KO~9~] and [KO~12~] polyhedra.
;
data_I
loop_
    _audit_conform_dict_name
    _audit_conform_dict_version
    cif_core.dic .
    cif_pd.dic .
_pd_block_diffractogram_id     ?
_chemical_name_systematic     ?
_chemical_name_common     ?
_chemical_formula_moiety     'Hf1.5 Ni0.5 O12 P3, 2(K)'
_chemical_formula_sum     'Hf1.5 K2 Ni0.5 O12 P3'
_chemical_formula_structural
;
Potassium nickel(II) hafnium(IV) tris(orthophosphate)
;
_chemical_formula_analytical     ?
_chemical_formula_iupac     'K2 Ni0.5 Hf1.5 (P O4)3'
_chemical_formula_weight     660.192
_chemical_melting_point     ?
_chemical_compound_source     ?
_symmetry_cell_setting     cubic
_symmetry_space_group_name_H-M     'P 21 3'
_symmetry_space_group_name_Hall     'P 2ac 2ab 3'
loop_
    _space_group_symop_id
    _space_group_symop_operation_xyz
    1 x,y,z
    2 1/2-x,-y,1/2+z
    3 1/2+x,1/2-y,-z
    4 -x,1/2+y,1/2-z
    5 z,x,y
    6 1/2-z,-x,1/2+y
    7 1/2+z,1/2-x,-y
    8 -z,1/2+x,1/2-y
    9 y,z,x
    10 1/2+y,1/2-z,-x
    11 -y,1/2+z,1/2-x
    12 1/2-y,-z,1/2+x
_cell_length_a     10.12201(5)
_cell_length_b     10.12201(5)
_cell_length_c     10.12201(5)
_cell_angle_alpha     90.0000
_cell_angle_beta     90.0000
_cell_angle_gamma     90.0000
_cell_volume     1037.052(9)
_cell_formula_units_Z     4
_cell_measurement_temperature     293(2)
_cell_special_details     ?
_exptl_crystal_description     block
_exptl_crystal_density_diffrn     4.228
_exptl_crystal_density_method     'not measured'
_pd_char_colour     yellow
_pd_char_particle_morphology     tetrahedra
_exptl_absorpt_coefficient_mu     40.680
_exptl_absorpt_correction_type     ?
_exptl_absorpt_process_details     ?
_exptl_absorpt_correction_T_min     ?
_exptl_absorpt_correction_T_max     ?
_exptl_special_details     ?
_diffrn_ambient_temperature     293(2)
_diffrn_source     'X-ray tube'
_diffrn_radiation_type     'Cu K\a'
_diffrn_radiation_wavelength     1.541874
_diffrn_radiation_monochromator     'graphite'
_diffrn_measurement_device_type     'Haoyuan Instrument Co. Ltd DX-2700B'
_diffrn_detector     'scintilation'
_pd_instr_dist_src/spec     ?
_pd_instr_dist_spec/detc     ?
_pd_instr_location     ?
_pd_meas_2theta_fixed     ?
_pd_meas_2theta_range_min     10.00000
_pd_meas_2theta_range_max     105.00000
_pd_meas_2theta_range_inc     0.02
_pd_meas_number_of_points     4751
_pd_meas_scan_method     step
_pd_meas_special_details     ?
_refine_special_details     ?
_refine_ls_matrix_type     ?
_refine_ls_R_factor_all     3.21
_refine_ls_goodness_of_fit_all     2.1
_refine_ls_restrained_S_all     2.1
_refine_ls_number_parameters     107
_refine_ls_number_restraints     3
_refine_ls_number_constraints     3
_refine_ls_hydrogen_treatment     undef
_refine_ls_weighting_scheme     calc
_refine_ls_weighting_details     'Standard least squares refinement'
_refine_ls_shift/su_max     0.001
_refine_ls_shift/su_mean     ?
_refine_ls_extinction_method     none
_refine_ls_extinction_coef     0
loop_
    _atom_type_symbol
    _atom_type_scat_Cromer_Mann_a1
    _atom_type_scat_Cromer_Mann_a2
    _atom_type_scat_Cromer_Mann_a3
    _atom_type_scat_Cromer_Mann_a4
    _atom_type_scat_Cromer_Mann_b1
    _atom_type_scat_Cromer_Mann_b2
    _atom_type_scat_Cromer_Mann_b3
    _atom_type_scat_Cromer_Mann_b4
    _atom_type_scat_Cromer_Mann_c
    _atom_type_scat_dispersion_real
    _atom_type_scat_dispersion_imag
    _atom_type_scat_source
    p 6.43450 4.17910 1.78000 1.49080 1.90670 27.15700 0.52600 68.16450 1.11490
                                                                         0.29550
                                                                         0.43400
 International_Tables_for_Crystallography_Vol.C(1991)_Tables_6.1.1.4_and_6.1.1.5
    o 3.04850 2.28680 1.54630 0.86700 13.27710 5.70110 0.32390 32.90890 0.25080
                                                                         0.04700
                                                                         0.03200
 International_Tables_for_Crystallography_Vol.C(1991)_Tables_6.1.1.4_and_6.1.1.5
    k 8.21860 7.43980 1.05190 0.86590 12.79490 0.77480 213.18700 41.68410
                                                                         1.42280
                                                                         0.38680
                                                                         1.06600
 International_Tables_for_Crystallography_Vol.C(1991)_Tables_6.1.1.4_and_6.1.1.5
    ni 12.83760 7.29200 4.44380 2.38000 3.87850 0.25650 12.17630 66.34210
                                                                         1.03410
                                                                        -3.00290
                                                                         0.50900
 International_Tables_for_Crystallography_Vol.C(1991)_Tables_6.1.1.4_and_6.1.1.5
    hf 29.14400 15.17260 14.75860 4.30013 1.83262 9.59990 0.27512 72.02900
                                                                         8.58154
                                                                        -6.71500
                                                                         4.97700
 International_Tables_for_Crystallography_Vol.C(1991)_Tables_6.1.1.4_and_6.1.1.5
_computing_data_collection
;
Software supplied by instrument manufacturer
(http://www.haoyuanyiqi.com/en/xsxysy/s_23_30.html)
;
_computing_cell_refinement
;
<i>FULLPROF</i> (Rodriguez-Carvajal, 2020)
;
_computing_data_reduction
;
Software supplied by instrument manufacturer
(http://www.haoyuanyiqi.com/en/xsxysy/s_23_30.html)
;
_computing_structure_solution     'isomorphic replacement'
_computing_structure_refinement
;
<i>FULLPROF</i> (Rodriguez-Carvajal, 2020)
;
_computing_molecular_graphics
;
DIAMOND (Brandenburg, 2006)
;
_computing_publication_material
;
PLATON (Spek, 2020), WingX (Farrugia, 2012)
and enCIFer (Allen <i>et al.</i>,  2004)
;
_pd_calibration_special_details     ?
_pd_prep_cool_rate     ?
_pd_prep_pressure     101.3
_pd_prep_temperature     293(2)
_pd_proc_2theta_range_min     10.0081
_pd_proc_2theta_range_max     105.0081
_pd_proc_2theta_range_inc     0.020006
_pd_proc_info_data_reduction     ?
_pd_proc_info_excluded_regions     ?
_pd_proc_ls_background_function
;
Linear Interpolation between a set background points with refinable heights
;
_pd_proc_ls_pref_orient_corr
;
Modified March's Function
;
_pd_proc_ls_prof_R_factor     6.1109
_pd_proc_ls_prof_wR_factor     7.8313
_pd_proc_ls_prof_wR_expected     4.0199
_pd_proc_ls_profile_function
;
Thompson-Cox-Hastings pseudo-Voigt * Axial divergence asymmetry
;
_pd_proc_ls_special_details     ?
_pd_proc_wavelength     1.540598
_pd_spec_mount_mode     reflection
_pd_spec_mounting     'glass container'
_pd_spec_shape     flat_sheet
_pd_spec_size_axial     15
_pd_spec_size_equat     15
_pd_spec_size_thick     1
loop_
    _atom_site_type_symbol
    _atom_site_label
    _atom_site_fract_x
    _atom_site_fract_y
    _atom_site_fract_z
    _atom_site_U_iso_or_equiv
    _atom_site_adp_type
    _atom_site_occupancy
    K K1 0.7042(5) 0.7042(5) 0.7042(5) 0.028(4) Uiso 1.00000
    K K2 0.9319(8) 0.9319(8) 0.9319(8) 0.044(4) Uiso 1.00000
    Ni Ni1 0.14423(16) 0.14423(16) 0.14423(16) 0.0022(12) Uiso 0.246(8)
    Ni Ni2 0.4147(2)   0.4147(2)   0.4147(2)   0.0019(12) Uiso 0.254(8)
    Hf Hf1 0.14423(16) 0.14423(16) 0.14423(16) 0.0022(12) Uiso 0.754(8)
    Hf Hf2 0.4147(2)   0.4147(2)   0.4147(2)   0.0019(12) Uiso 0.746(8)
    P P1 0.4624(6) 0.2349(10) 0.1229(9) 0.004(2)   Uiso 1.00000
    O O1 0.3218(13) 0.2314(17) 0.0752(16) 0.011(6) Uiso 1.00000
    O O2 0.5508(14) 0.3023(16) 0.0201(15) 0.008(4) Uiso 1.00000
    O O3 0.5028(13) 0.0973(17) 0.1500(18) 0.008(6) Uiso 1.00000
    O O4 0.4953(16) 0.2985(17) 0.2533(14) 0.009(6) Uiso 1.00000
loop_
    _atom_site_aniso_label
    _atom_site_aniso_U_11
    _atom_site_aniso_U_22
    _atom_site_aniso_U_33
    _atom_site_aniso_U_12
    _atom_site_aniso_U_13
    _atom_site_aniso_U_23
    _atom_site_aniso_type_symbol
    ? ? ? ? ? ? ? ?
_geom_special_details     ?
loop_
    _geom_bond_atom_site_label_1
    _geom_bond_atom_site_label_2
    _geom_bond_site_symmetry_1
    _geom_bond_site_symmetry_2
    _geom_bond_distance
    _geom_bond_publ_flag
    K1 O1 . 4_655 2.854(17) yes
    K1 O4 . 2_665 3.082(17) yes
    K1 O2 . 2_665 3.103(15) yes
    K1 O1 . 6_565 2.854(17) no
    K1 O4 . 11_656 3.082(17) no
    K1 O2 . 11_656 3.103(15) no
    K1 O1 . 10_556 2.854(17) no
    K1 O4 . 7_566 3.082(17) no
    K1 O2 . 7_566 3.103(15) no
    K2 O3 . 2_665 2.944(16) yes
    K2 O2 . 8_656 2.987(18) yes
    K2 O4 . 2_665 3.041(18) yes
    K2 O4 . 8_656 3.372(18) yes
    K2 O3 . 11_656 2.944(16) no
    K2 O2 . 12_665 2.987(18) no
    K2 O4 . 11_656 3.041(18) no
    K2 O4 . 12_665 3.372(18) no
    K2 O3 . 7_566 2.944(16) no
    K2 O2 . 3_566 2.987(18) no
    K2 O4 . 7_566 3.041(18) no
    K2 O4 . 3_566 3.372(18) no
    Hf1 O1 . . 2.121(14) no
    Hf1 O2 . 3_455 1.989(15) no
    Hf1 O1 . 5_555 2.121(14) no
    Hf1 O2 . 8_545 1.989(15) no
    Hf2 O4 . . 2.172(16) no
    Hf2 O3 . 4_655 2.131(17) no
    Hf2 O4 . 5_555 2.172(16) no
    Hf2 O3 . 6_565 2.131(17) no
    Ni1 O1 . . 2.121(14) no
    Ni1 O2 . 3_455 1.989(15) no
    Ni1 O1 . 5_555 2.121(14) no
    Ni1 O2 . 8_545 1.989(15) no
    Ni2 O4 . . 2.172(16) no
    Ni2 O3 . 4_655 2.131(17) no
    Ni2 O4 . 5_555 2.172(16) no
    Ni2 O3 . 6_565 2.131(17) no
    P1 O1 . . 1.503(15) yes
    P1 O2 . . 1.533(17) yes
    P1 O3 . . 1.48(2) yes
    P1 O4 . . 1.506(18) yes
loop_
    _geom_angle_atom_site_label_1
    _geom_angle_atom_site_label_2
    _geom_angle_atom_site_label_3
    _geom_angle_site_symmetry_1
    _geom_angle_site_symmetry_2
    _geom_angle_site_symmetry_3
    _geom_angle
    _geom_angle_publ_flag
    O1 Hf1 O2 . . 3_455 90.8(6) no
    O1 Hf1 O1 . . 5_555 93.7(6) no
    O1 Hf1 O2 . . 8_545 175.2(6) no
    O1 Hf1 O2 5_555 . 3_455 87.8(6) no
    O2 Hf1 O2 3_455 . 8_545 87.7(6) no
    O1 Hf1 O2 5_555 . 8_545 90.8(6) no
    O3 Hf2 O4 4_655 . . 95.2(6) no
    O4 Hf2 O4 . . 5_555 94.5(6) no
    O3 Hf2 O4 6_565 . . 168.5(6) no
    O3 Hf2 O4 4_655 . 5_555 78.6(6) no
    O3 Hf2 O3 4_655 . 6_565 92.7(6) no
    O3 Hf2 O4 6_565 . 5_555 95.2(6) no
    O1 Ni1 O2 . . 3_455 90.8(6) no
    O1 Ni1 O1 . . 5_555 93.7(6) no
    O1 Ni1 O2 . . 8_545 175.2(6) no
    O1 Ni1 O2 5_555 . 3_455 87.8(6) no
    O2 Ni1 O2 3_455 . 8_545 87.7(6) no
    O1 Ni1 O2 5_555 . 8_545 90.8(6) no
    O3 Ni2 O4 4_655 . . 95.2(6) no
    O4 Ni2 O4 . . 5_555 94.5(6) no
    O3 Ni2 O4 6_565 . . 168.5(6) no
    O3 Ni2 O4 4_655 . 5_555 78.6(6) no
    O3 Ni2 O3 4_655 . 6_565 92.7(6) no
    O3 Ni2 O4 6_565 . 5_555 95.2(6) no
    O1 P1 O2 . . . 110.2(10) yes
    O1 P1 O3 . . . 107.4(10) yes
    O1 P1 O4 . . . 120.1(10) yes
    O2 P1 O3 . . . 112.6(10) yes
    O2 P1 O4 . . . 106.0(10) yes
    O3 P1 O4 . . . 100.3(11) yes
