# Supplementary material for: Rietveld refinement of the langbeinite-type phosphate K2Ni0.5Hf1.5(PO4)3
Source: Acta Crystallogr E Crystallogr Commun. 2020 Sep 11;76(Pt 10):1634–7. doi: 10.1107/S2056989020012062 (PMC7534254; doi:10.1107/S2056989020012062)
Supplement: Supplementary file 2 [file e-76-01634-Isup2.rtv]

##############################################################################
###    CIF submission form for powder diffraction data (IUCr journals)     ###
###                                              Version 11 February 2005  ###
##############################################################################

# This is an electronic "form" for submitting powder diffraction data in CIF 
# format to an IUCr journal.  The data for each powder profile should be sent 
# as a separate file consisting of one data block.  The value of _pd_block_id 
# is used to associate each powder profile with a Rietveld refinement, since 
# it must match the value of _pd_block_diffractogram_id in the CIF used to 
# report the results of the refinement. The current version of the powder 
# CIF dictionary, which contains definitions of the terms starting _pd_,  
# may be obtained from http://www.iucr.org/iucr-top/cif/pd/index.html.  
# Note that the query marks '?' are significant as placeholders, and should 
# not be deleted where a data item is not given, UNLESS the accompanying data 
# name is also deleted. Lines should not exceed 80 characters in length.  The 
# comments following a hash symbol '#' may be deleted if wished.


data_I

_pd_block_id      ?


loop_
_pd_proc_point_id
_pd_proc_2theta_corrected   
_pd_proc_intensity_total
_pd_calc_intensity_total
_pd_proc_intensity_bkg_calc
 
     1    10.0081    461(21)           436.7248          436.7248 
     2    10.0281    413(20)           436.7248          436.7248 
     3    10.0481    437(21)           436.7248          436.7248 
     4    10.0681    453(21)           436.7248          436.7248 
     5    10.0881    476(22)           436.7248          436.7248 
     6    10.1081    414(20)           436.7248          436.7248 
     7    10.1281    391(20)           436.7248          436.7248 
     8    10.1481    402(20)           436.7248          436.7248 
     9    10.1681    440(21)           436.7248          436.7248 
    10    10.1881    431(21)           436.7248          436.7248 
    11    10.2081    413(20)           436.7248          436.7248 
    12    10.2281    388(20)           436.7248          436.7248 
    13    10.2481    457(21)           436.7248          436.7248 
    14    10.2681    469(22)           436.7248          436.7248 
    15    10.2881    439(21)           436.7248          436.7248 
    16    10.3081    456(21)           436.7248          436.7248 
    17    10.3281    427(21)           436.7248          436.7248 
    18    10.3481    452(21)           436.7248          436.7248 
    19    10.3681    408(20)           436.7248          436.7248 
    20    10.3881    449(21)           436.7248          436.7248 
    21    10.4081    424(21)           436.7248          436.7248 
    22    10.4281    457(21)           436.7248          436.7248 
    23    10.4481    425(21)           436.7248          436.7248 
    24    10.4681    423(21)           436.7248          436.7248 
    25    10.4881    461(21)           436.7248          436.7248 
    26    10.5081    436(21)           436.4273          436.4273 
    27    10.5281    427(21)           436.7248          436.7248 
    28    10.5481    451(21)           437.0222          437.0222 
    29    10.5681    419(20)           437.3196          437.3196 
    30    10.5881    429(21)           437.6171          437.6171 
    31    10.6081    478(22)           437.9145          437.9145 
    32    10.6281    435(21)           438.2119          438.2119 
    33    10.6481    454(21)           438.5094          438.5094 
    34    10.6681    432(21)           438.8068          438.8068 
    35    10.6881    401(20)           439.1042          439.1042 
    36    10.7081    458(21)           439.4017          439.4017 
    37    10.7281    419(20)           439.6991          439.6991 
    38    10.7481    439(21)           439.9966          439.9966 
    39    10.7681    463(22)           440.2940          440.2940 
    40    10.7881    473(22)           440.5914          440.5914 
    41    10.8081    489(22)           440.8889          440.8889 
    42    10.8281    481(22)           441.1863          441.1863 
    43    10.8481    468(22)           441.4838          441.4838 
    44    10.8681    436(21)           441.7812          441.7812 
    45    10.8881    445(21)           442.0786          442.0786 
    46    10.9081    434(21)           442.3761          442.3761 
    47    10.9281    443(21)           442.6735          442.6735 
    48    10.9481    428(21)           442.9709          442.9709 
    49    10.9681    441(21)           443.2684          443.2684 
    50    10.9881    458(21)           443.5658          443.5658 
    51    11.0081    472(22)           443.8633          443.8633 
    52    11.0281    439(21)           444.1607          444.1607 
    53    11.0481    488(22)           444.4581          444.4581 
    54    11.0681    488(22)           444.7556          444.7556 
    55    11.0881    453(21)           445.0530          445.0530 
    56    11.1081    471(22)           445.3504          445.3504 
    57    11.1281    432(21)           445.6479          445.6479 
    58    11.1481    468(22)           445.9453          445.9453 
    59    11.1681    454(21)           446.2427          446.2427 
    60    11.1881    441(21)           446.5402          446.5402 
    61    11.2081    422(21)           446.8376          446.8376 
    62    11.2281    436(21)           447.1351          447.1351 
    63    11.2481    463(22)           447.4325          447.4325 
    64    11.2681    441(21)           447.7299          447.7299 
    65    11.2881    519(23)           448.0274          448.0274 
    66    11.3081    437(21)           448.3248          448.3248 
    67    11.3281    440(21)           448.6223          448.6223 
    68    11.3481    416(20)           448.9197          448.9197 
    69    11.3681    441(21)           449.2171          449.2171 
    70    11.3881    451(21)           449.6265          449.5146 
    71    11.4081    504(22)           449.9287          449.8120 
    72    11.4281    437(21)           450.2868          450.1094 
    73    11.4481    411(20)           450.5920          450.4069 
    74    11.4681    463(22)           450.8977          450.7043 
    75    11.4881    393(20)           451.2040          451.0017 
    76    11.5081    453(21)           451.5109          451.2992 
    77    11.5281    471(22)           451.8185          451.5966 
    78    11.5481    466(22)           452.1269          451.8941 
    79    11.5681    465(22)           452.4360          452.1915 
    80    11.5881    451(21)           452.7461          452.4890 
    81    11.6081    410(20)           453.0572          452.7864 
    82    11.6281    436(21)           453.3693          453.0838 
    83    11.6481    447(21)           453.6828          453.3813 
    84    11.6681    465(22)           453.9975          453.6787 
    85    11.6881    448(21)           454.3139          453.9761 
    86    11.7081    466(22)           454.6320          454.2736 
    87    11.7281    454(21)           454.9520          454.5710 
    88    11.7481    415(20)           455.2742          454.8684 
    89    11.7681    463(22)           455.5989          455.1659 
    90    11.7881    443(21)           455.9264          455.4633 
    91    11.8081    444(21)           456.2571          455.7607 
    92    11.8281    449(21)           456.5916          456.0582 
    93    11.8481    477(22)           456.9304          456.3556 
    94    11.8681    414(20)           457.2741          456.6531 
    95    11.8881    413(20)           457.6236          456.9505 
    96    11.9081    467(22)           457.9800          457.2479 
    97    11.9281    436(21)           458.3447          457.5454 
    98    11.9481    434(21)           458.7192          457.8428 
    99    11.9681    432(21)           459.1064          458.1403 
   100    11.9881    440(21)           459.5100          458.4377 
   101    12.0081    481(22)           459.9364          458.7351 
   102    12.0281    439(21)           460.3960          459.0326 
   103    12.0481    453(21)           460.9058          459.3300 
   104    12.0681    474(22)           461.4931          459.6274 
   105    12.0881    432(21)           462.1986          459.9249 
   106    12.1081    428(21)           463.0794          460.2223 
   107    12.1281    494(22)           464.2094          460.5197 
   108    12.1481    438(21)           465.6829          460.8172 
   109    12.1681    462(21)           467.6384          461.1146 
   110    12.1881    458(21)           470.3491          461.4121 
   111    12.2081    435(21)           474.4050          461.7095 
   112    12.2281    462(21)           480.8626          462.0070 
   113    12.2481    448(21)           490.9828          462.3044 
   114    12.2681    445(21)           505.3567          462.6018 
   115    12.2881    445(21)           523.1351          462.8993 
   116    12.3081    475(22)           542.5004          463.1967 
   117    12.3281    429(21)           561.4302          463.4941 
   118    12.3481    491(22)           576.1450          463.7916 
   119    12.3681    514(23)           579.6086          464.0890 
   120    12.3881    459(21)           566.9955          464.3864 
   121    12.4081    508(23)           541.5466          464.6839 
   122    12.4281    453(21)           512.7078          464.9813 
   123    12.4481    461(21)           489.4694          465.2787 
   124    12.4681    464(22)           475.3318          465.5762 
   125    12.4881    461(21)           468.8385          465.8736 
   126    12.5081    454(21)           466.8045          466.1711 
   127    12.5281    424(21)           466.7187          466.4685 
   128    12.5481    448(21)           467.2832          466.7659 
   129    12.5681    455(21)           467.9801          467.0634 
   130    12.5881    452(21)           467.7903          466.5308 
   131    12.6081    473(22)           467.4796          465.9981 
   132    12.6281    452(21)           467.0433          465.4655 
   133    12.6481    447(21)           466.5066          464.9328 
   134    12.6681    476(22)           465.9041          464.4002 
   135    12.6881    460(21)           465.2667          463.8676 
   136    12.7081    456(21)           464.6167          463.3349 
   137    12.7281    384(20)           463.9680          462.8023 
   138    12.7481    495(22)           463.3274          462.2696 
   139    12.7681    470(22)           462.6975          461.7370 
   140    12.7881    461(21)           462.0788          461.2043 
   141    12.8081    458(21)           461.4704          460.6717 
   142    12.8281    451(21)           460.8711          460.1391 
   143    12.8481    458(21)           460.2796          459.6064 
   144    12.8681    463(22)           459.6949          459.0738 
   145    12.8881    489(22)           459.1159          458.5411 
   146    12.9081    426(21)           458.5420          458.0085 
   147    12.9281    477(22)           457.9723          457.4759 
   148    12.9481    448(21)           457.4063          456.9432 
   149    12.9681    461(21)           456.8436          456.4106 
   150    12.9881    450(21)           456.2837          455.8780 
   151    13.0081    425(21)           455.7263          455.3453 
   152    13.0281    476(22)           455.1711          454.8127 
   153    13.0481    462(21)           454.6178          454.2800 
   154    13.0681    431(21)           454.0663          453.7474 
   155    13.0881    456(21)           453.5162          453.2147 
   156    13.1081    433(21)           452.9676          452.6821 
   157    13.1281    420(20)           452.4202          452.1494 
   158    13.1481    429(21)           451.8739          451.6168 
   159    13.1681    428(21)           451.3287          451.0842 
   160    13.1881    454(21)           450.7843          450.5515 
   161    13.2081    447(21)           450.2408          450.0189 
   162    13.2281    464(22)           449.6980          449.4862 
   163    13.2481    470(22)           449.1559          448.9536 
   164    13.2681    475(22)           448.6143          448.4210 
   165    13.2881    455(21)           448.0735          447.8883 
   166    13.3081    429(21)           447.5330          447.3557 
   167    13.3281    454(21)           446.9931          446.8231 
   168    13.3481    436(21)           446.2904          446.2904 
   169    13.3681    418(20)           445.7578          445.7578 
   170    13.3881    442(21)           445.2251          445.2251 
   171    13.4081    427(21)           444.6925          444.6925 
   172    13.4281    477(22)           444.1598          444.1598 
   173    13.4481    422(21)           443.6272          443.6272 
   174    13.4681    450(21)           443.0945          443.0945 
   175    13.4881    442(21)           442.5619          442.5619 
   176    13.5081    412(20)           442.0293          442.0293 
   177    13.5281    460(21)           441.4966          441.4966 
   178    13.5481    468(22)           440.9640          440.9640 
   179    13.5681    394(20)           440.4313          440.4313 
   180    13.5881    470(22)           439.8987          439.8987 
   181    13.6081    429(21)           439.3661          439.3661 
   182    13.6281    477(22)           439.7536          439.7536 
   183    13.6481    472(22)           440.1412          440.1412 
   184    13.6681    465(22)           440.5288          440.5288 
   185    13.6881    448(21)           440.9164          440.9164 
   186    13.7081    429(21)           441.3040          441.3040 
   187    13.7281    394(20)           441.6915          441.6915 
   188    13.7481    444(21)           442.0791          442.0791 
   189    13.7681    441(21)           442.4667          442.4667 
   190    13.7881    443(21)           442.8542          442.8542 
   191    13.8081    457(21)           443.2419          443.2419 
   192    13.8281    455(21)           443.6294          443.6294 
   193    13.8481    411(20)           444.0170          444.0170 
   194    13.8681    457(21)           444.4046          444.4046 
   195    13.8881    458(21)           444.7921          444.7921 
   196    13.9081    454(21)           445.1797          445.1797 
   197    13.9281    492(22)           445.5673          445.5673 
   198    13.9481    448(21)           445.9549          445.9549 
   199    13.9681    435(21)           446.3425          446.3425 
   200    13.9881    492(22)           446.7300          446.7300 
   201    14.0081    451(21)           447.1176          447.1176 
   202    14.0281    469(22)           447.5052          447.5052 
   203    14.0481    453(21)           447.8928          447.8928 
   204    14.0681    414(20)           448.2804          448.2804 
   205    14.0881    444(21)           448.6679          448.6679 
   206    14.1081    490(22)           449.0555          449.0555 
   207    14.1281    485(22)           449.4431          449.4431 
   208    14.1481    485(22)           449.8307          449.8307 
   209    14.1681    467(22)           450.2183          450.2183 
   210    14.1881    446(21)           450.6058          450.6058 
   211    14.2081    438(21)           458.1086          450.9934 
   212    14.2281    415(20)           458.8065          451.3810 
   213    14.2481    431(21)           463.0113          451.7686 
   214    14.2681    425(21)           463.9050          452.1562 
   215    14.2881    451(21)           464.2937          452.0038 
   216    14.3081    455(21)           464.7206          451.8515 
   217    14.3281    439(21)           465.1894          451.6992 
   218    14.3481    400(20)           465.7042          451.5468 
   219    14.3681    463(22)           466.2697          451.3945 
   220    14.3881    441(21)           466.8911          451.2422 
   221    14.4081    468(22)           467.5743          451.0898 
   222    14.4281    439(21)           468.3262          450.9375 
   223    14.4481    437(21)           469.1543          450.7851 
   224    14.4681    452(21)           470.0677          450.6328 
   225    14.4881    476(22)           471.0764          450.4805 
   226    14.5081    490(22)           472.1921          450.3281 
   227    14.5281    427(21)           473.4283          450.1758 
   228    14.5481    490(22)           474.8007          450.0235 
   229    14.5681    451(21)           476.3277          449.8711 
   230    14.5881    470(22)           478.0307          449.7188 
   231    14.6081    407(20)           479.9355          449.5664 
   232    14.6281    448(21)           482.0719          449.4141 
   233    14.6481    494(22)           484.4764          449.2618 
   234    14.6681    479(22)           487.1922          449.1094 
   235    14.6881    452(21)           490.2725          448.9571 
   236    14.7081    452(21)           493.7829          448.8048 
   237    14.7281    476(22)           497.8074          448.6524 
   238    14.7481    498(22)           502.4571          448.5001 
   239    14.7681    546(23)           507.8895          448.3477 
   240    14.7881    528(23)           514.3389          448.1954 
   241    14.8081    582(24)           522.1780          448.0431 
   242    14.8281    617(25)           532.0099          447.8907 
   243    14.8481    612(25)           544.8141          447.7384 
   244    14.8681    632(25)           562.1290          447.5861 
   245    14.8881    695(26)           586.2474          447.4337 
   246    14.9081    782(28)           620.3536          447.2814 
   247    14.9281    884(30)           668.6052          447.1291 
   248    14.9481    979(31)           736.4324          446.9767 
   249    14.9681    1142(34)           832.4016          446.8244 
   250    14.9881    1321(36)           973.9659          446.6721 
   251    15.0081    1497(39)          1197.8572          446.5197 
   252    15.0281    1654(41)          1565.8088          446.3674 
   253    15.0481    2097(46)          2145.8022          446.2151 
   254    15.0681    2578(51)          2966.4888          446.0627 
   255    15.0881    3484(59)          3989.2339          445.9104 
   256    15.1081    4493(67)          5128.6035          445.7580 
   257    15.1281    6005(77)          6234.3545          445.6057 
   258    15.1481    7077(84)          6974.6230          445.4534 
   259    15.1681    7186(85)          6931.4785          445.3010 
   260    15.1881    6238(79)          6020.4932          445.1487 
   261    15.2081    4244(65)          4552.0103          444.9964 
   262    15.2281    2614(51)          3022.0144          444.8440 
   263    15.2481    1563(40)          1826.7114          444.6917 
   264    15.2681    1041(32)          1087.0325          444.5394 
   265    15.2881    802(28)           718.2206          444.3870 
   266    15.3081    791(28)           571.9790          444.2347 
   267    15.3281    631(25)           530.3682          444.0823 
   268    15.3481    664(26)           528.1434          443.9300 
   269    15.3681    610(25)           536.5878          443.7777 
   270    15.3881    648(25)           544.4462          443.6253 
   271    15.4081    571(24)           547.9104          443.4730 
   272    15.4281    537(23)           546.6091          443.3207 
   273    15.4481    516(23)           541.6807          443.1683 
   274    15.4681    481(22)           534.6268          443.0160 
   275    15.4881    491(22)           526.7276          442.8636 
   276    15.5081    497(22)           518.8486          442.7113 
   277    15.5281    444(21)           511.4715          442.5590 
   278    15.5481    490(22)           504.8015          442.4066 
   279    15.5681    463(22)           498.8776          442.2543 
   280    15.5881    502(22)           493.6549          442.1020 
   281    15.6081    475(22)           489.0547          441.9496 
   282    15.6281    453(21)           484.9939          441.7973 
   283    15.6481    485(22)           481.3940          441.6450 
   284    15.6681    493(22)           478.1882          441.4926 
   285    15.6881    482(22)           475.3195          441.3403 
   286    15.7081    393(20)           472.7406          441.1880 
   287    15.7281    475(22)           470.4119          441.0356 
   288    15.7481    437(21)           468.3004          440.8833 
   289    15.7681    426(21)           466.3780          440.7310 
   290    15.7881    479(22)           464.6213          440.5786 
   291    15.8081    452(21)           463.0102          440.4263 
   292    15.8281    477(22)           461.5277          440.2740 
   293    15.8481    454(21)           460.1591          440.1216 
   294    15.8681    456(21)           458.8918          439.9693 
   295    15.8881    426(21)           457.7148          439.8169 
   296    15.9081    443(21)           456.6189          439.6646 
   297    15.9281    435(21)           455.5955          439.5123 
   298    15.9481    462(21)           454.6374          439.3599 
   299    15.9681    468(22)           453.7383          439.2076 
   300    15.9881    417(20)           452.8926          439.0553 
   301    16.0081    449(21)           452.0953          438.9029 
   302    16.0281    445(21)           451.3420          438.7506 
   303    16.0481    474(22)           450.6288          438.5982 
   304    16.0681    474(22)           449.9522          438.4459 
   305    16.0881    438(21)           442.1072          438.2936 
   306    16.1081    420(20)           441.7914          438.1412 
   307    16.1281    404(20)           437.9889          437.9889 
   308    16.1481    460(21)           437.8366          437.8366 
   309    16.1681    439(21)           437.6842          437.6842 
   310    16.1881    454(21)           437.5319          437.5319 
   311    16.2081    446(21)           437.5331          437.5331 
   312    16.2281    442(21)           437.5342          437.5342 
   313    16.2481    440(21)           437.5354          437.5354 
   314    16.2681    410(20)           437.5366          437.5366 
   315    16.2881    444(21)           437.5378          437.5378 
   316    16.3081    465(22)           437.5390          437.5390 
   317    16.3281    469(22)           437.5401          437.5401 
   318    16.3481    466(22)           437.5413          437.5413 
   319    16.3681    428(21)           437.5425          437.5425 
   320    16.3881    437(21)           437.5437          437.5437 
   321    16.4081    426(21)           437.5449          437.5449 
   322    16.4281    412(20)           437.5460          437.5460 
   323    16.4481    432(21)           437.5472          437.5472 
   324    16.4681    440(21)           437.5484          437.5484 
   325    16.4881    436(21)           437.5496          437.5496 
   326    16.5081    418(20)           437.5508          437.5508 
   327    16.5281    417(20)           437.5519          437.5519 
   328    16.5481    465(22)           437.5531          437.5531 
   329    16.5681    424(21)           437.5543          437.5543 
   330    16.5881    426(21)           437.8612          437.5555 
   331    16.6081    406(20)           437.8760          437.5566 
   332    16.6281    446(21)           437.8918          437.5578 
   333    16.6481    427(21)           438.0630          437.5590 
   334    16.6681    411(20)           438.0878          437.5602 
   335    16.6881    440(21)           438.1143          437.5613 
   336    16.7081    444(21)           438.1428          437.5625 
   337    16.7281    455(21)           438.1733          437.5637 
   338    16.7481    414(20)           438.2060          437.5649 
   339    16.7681    444(21)           438.2413          437.5661 
   340    16.7881    437(21)           438.2794          437.5672 
   341    16.8081    428(21)           438.3206          437.5684 
   342    16.8281    460(21)           438.3652          437.5696 
   343    16.8481    426(21)           438.4137          437.5708 
   344    16.8681    424(21)           438.4665          437.5720 
   345    16.8881    422(21)           438.5242          437.5731 
   346    16.9081    438(21)           438.5875          437.5743 
   347    16.9281    434(21)           438.6570          437.5755 
   348    16.9481    408(20)           438.7337          437.5767 
   349    16.9681    453(21)           438.8185          437.5779 
   350    16.9881    458(21)           438.9127          437.5790 
   351    17.0081    491(22)           439.0177          437.5802 
   352    17.0281    440(21)           439.1353          437.5814 
   353    17.0481    439(21)           439.2676          437.5826 
   354    17.0681    431(21)           439.4173          437.5837 
   355    17.0881    473(22)           439.5875          437.5849 
   356    17.1081    452(21)           439.7826          437.5861 
   357    17.1281    447(21)           440.0084          437.5872 
   358    17.1481    459(21)           440.2733          437.5884 
   359    17.1681    474(22)           440.5904          437.5896 
   360    17.1881    452(21)           440.9802          437.5908 
   361    17.2081    463(22)           441.4762          437.5920 
   362    17.2281    454(21)           442.1309          437.5931 
   363    17.2481    415(20)           443.0247          437.5943 
   364    17.2681    398(20)           444.2712          437.5955 
   365    17.2881    511(23)           446.0219          437.5967 
   366    17.3081    464(22)           448.4748          437.5979 
   367    17.3281    476(22)           451.9270          437.5990 
   368    17.3481    476(22)           456.9589          437.6002 
   369    17.3681    521(23)           464.8024          437.6014 
   370    17.3881    503(22)           477.6675          437.6026 
   371    17.4081    573(24)           498.2918          437.6038 
   372    17.4281    578(24)           528.4189          437.6049 
   373    17.4481    675(26)           567.5304          437.6061 
   374    17.4681    665(26)           613.0699          437.6073 
   375    17.4881    769(28)           659.3960          437.6085 
   376    17.5081    822(29)           692.8883          437.6096 
   377    17.5281    881(30)           696.0410          437.6108 
   378    17.5481    862(29)           665.7087          437.6120 
   379    17.5681    674(26)           613.1837          437.6132 
   380    17.5881    556(24)           554.9185          437.6143 
   381    17.6081    566(24)           506.0015          437.6155 
   382    17.6281    466(22)           473.0144          437.6167 
   383    17.6481    493(22)           454.7061          437.6179 
   384    17.6681    449(21)           446.3351          437.6191 
   385    17.6881    464(22)           443.2314          437.6202 
   386    17.7081    468(22)           442.3753          437.6214 
   387    17.7281    461(21)           442.2817          437.6226 
   388    17.7481    440(21)           442.3334          437.6238 
   389    17.7681    479(22)           442.3050          437.6250 
   390    17.7881    438(21)           442.1446          437.6261 
   391    17.8081    429(21)           441.8760          437.6273 
   392    17.8281    423(21)           441.5457          437.6285 
   393    17.8481    458(21)           441.1964          437.6297 
   394    17.8681    399(20)           440.8577          437.6309 
   395    17.8881    418(20)           440.5457          437.6320 
   396    17.9081    484(22)           440.2668          437.6332 
   397    17.9281    412(20)           440.0211          437.6344 
   398    17.9481    390(20)           439.8061          437.6356 
   399    17.9681    426(21)           439.6181          437.6367 
   400    17.9881    444(21)           439.4533          437.6379 
   401    18.0081    478(22)           439.3083          437.6391 
   402    18.0281    452(21)           439.1801          437.6403 
   403    18.0481    449(21)           439.0664          437.6414 
   404    18.0681    449(21)           438.9651          437.6426 
   405    18.0881    420(20)           438.8743          437.6438 
   406    18.1081    461(21)           438.7928          437.6450 
   407    18.1281    393(20)           438.7194          437.6462 
   408    18.1481    390(20)           438.6530          437.6473 
   409    18.1681    399(20)           438.5928          437.6485 
   410    18.1881    431(21)           438.5380          437.6497 
   411    18.2081    440(21)           438.4880          437.6509 
   412    18.2281    441(21)           438.4424          437.6521 
   413    18.2481    437(21)           438.4005          437.6532 
   414    18.2681    438(21)           438.3621          437.6544 
   415    18.2881    436(21)           438.3267          437.6556 
   416    18.3081    474(22)           438.2941          437.6568 
   417    18.3281    444(21)           436.8787          436.2727 
   418    18.3481    412(20)           435.4656          434.8886 
   419    18.3681    440(21)           434.0545          433.5046 
   420    18.3881    431(21)           432.6454          432.1207 
   421    18.4081    467(22)           431.2379          430.7366 
   422    18.4281    409(20)           429.5202          429.3525 
   423    18.4481    406(20)           428.1287          427.9685 
   424    18.4681    430(21)           426.5846          426.5846 
   425    18.4881    414(20)           425.2005          425.2005 
   426    18.5081    454(21)           423.8164          423.8164 
   427    18.5281    474(22)           422.4324          422.4324 
   428    18.5481    442(21)           421.0483          421.0483 
   429    18.5681    417(20)           420.7715          420.7715 
   430    18.5881    439(21)           420.4946          420.4946 
   431    18.6081    425(21)           420.2177          420.2177 
   432    18.6281    415(20)           419.9408          419.9408 
   433    18.6481    403(20)           419.6640          419.6640 
   434    18.6681    418(20)           419.3871          419.3871 
   435    18.6881    460(21)           419.1102          419.1102 
   436    18.7081    409(20)           438.7634          418.8334 
   437    18.7281    449(21)           439.4079          418.5565 
   438    18.7481    477(22)           449.6422          418.2796 
   439    18.7681    420(20)           450.8593          418.0028 
   440    18.7881    437(21)           452.1854          417.7259 
   441    18.8081    445(21)           453.6315          417.4490 
   442    18.8281    483(22)           455.2104          417.1722 
   443    18.8481    439(21)           456.9352          416.8953 
   444    18.8681    409(20)           458.8226          416.6184 
   445    18.8881    466(22)           460.8893          416.3416 
   446    18.9081    455(21)           463.1571          416.0647 
   447    18.9281    464(22)           465.6487          415.7878 
   448    18.9481    444(21)           468.3917          415.5110 
   449    18.9681    444(21)           471.4167          415.2341 
   450    18.9881    471(22)           474.7599          414.9572 
   451    19.0081    488(22)           478.4651          414.6804 
   452    19.0281    474(22)           482.5794          414.4035 
   453    19.0481    493(22)           487.1637          414.1266 
   454    19.0681    460(21)           492.2837          413.8498 
   455    19.0881    454(21)           498.0246          413.5729 
   456    19.1081    439(21)           504.4828          413.2960 
   457    19.1281    449(21)           511.7785          413.0191 
   458    19.1481    498(22)           520.0553          412.7423 
   459    19.1681    522(23)           529.4929          412.4654 
   460    19.1881    491(22)           540.3242          412.1885 
   461    19.2081    521(23)           552.8442          411.9117 
   462    19.2281    589(24)           567.4763          411.6348 
   463    19.2481    580(24)           584.8327          411.3579 
   464    19.2681    662(26)           605.8691          411.0811 
   465    19.2881    681(26)           632.1036          410.8042 
   466    19.3081    749(27)           665.9674          410.5273 
   467    19.3281    829(29)           711.2550          410.2505 
   468    19.3481    1012(32)           773.5189          409.9736 
   469    19.3681    1054(32)           860.4885          409.6967 
   470    19.3881    1225(35)           982.2421          409.4199 
   471    19.4081    1438(38)          1152.8181          409.1430 
   472    19.4281    1687(41)          1396.3705          408.8661 
   473    19.4481    2082(46)          1764.0807          408.5893 
   474    19.4681    2704(52)          2357.8105          408.3124 
   475    19.4881    3394(58)          3330.5762          408.0355 
   476    19.5081    4476(67)          4826.5044          407.7587 
   477    19.5281    6232(79)          6887.9805          407.4818 
   478    19.5481    8592(93)          9437.1846          407.2049 
   479    19.5681    11771(108)         12244.3447          406.9281      
   480    19.5881    14727(121)         14673.1338          406.6512      
   481    19.6081    15795(126)         15612.2793          406.3743      
   482    19.6281    14938(122)         14550.3311          406.0974      
   483    19.6481    11705(108)         12032.0352          405.8206      
   484    19.6681    8186(90)          8842.9805          405.5437 
   485    19.6881    4997(71)          5799.1201          405.2668 
   486    19.7081    2895(54)          3476.8159          404.9900 
   487    19.7281    1723(42)          2010.1465          404.7131 
   488    19.7481    1262(36)          1237.9408          404.4362 
   489    19.7681    1077(33)           898.2842          404.1594 
   490    19.7881    930(30)           772.2257          403.8825 
   491    19.8081    879(30)           731.7863          403.6057 
   492    19.8281    826(29)           718.2308          403.3288 
   493    19.8481    793(28)           708.2322          403.0519 
   494    19.8681    715(27)           694.0978          402.7750 
   495    19.8881    609(25)           675.0449          402.4982 
   496    19.9081    590(24)           652.8475          402.2213 
   497    19.9281    556(24)           629.7267          401.9444 
   498    19.9481    533(23)           607.3678          401.6676 
   499    19.9681    507(23)           586.7644          401.3907 
   500    19.9881    533(23)           568.3153          401.1138 
   501    20.0081    469(22)           552.0438          400.8370 
   502    20.0281    477(22)           537.7903          400.5601 
   503    20.0481    473(22)           525.3070          400.2832 
   504    20.0681    444(21)           514.3514          400.0064 
   505    20.0881    474(22)           504.6904          399.7295 
   506    20.1081    456(21)           496.1332          399.4526 
   507    20.1281    477(22)           488.5139          399.1758 
   508    20.1481    459(21)           481.6992          398.8989 
   509    20.1681    439(21)           475.5753          398.6220 
   510    20.1881    441(21)           470.0474          398.3452 
   511    20.2081    422(21)           465.0392          398.0683 
   512    20.2281    435(21)           460.4832          397.7914 
   513    20.2481    457(21)           456.3241          397.5146 
   514    20.2681    432(21)           452.5139          397.2377 
   515    20.2881    411(20)           449.0128          396.9608 
   516    20.3081    436(21)           445.7855          396.6840 
   517    20.3281    412(20)           442.8013          396.4071 
   518    20.3481    434(21)           440.0352          396.1302 
   519    20.3681    380(19)           437.4636          395.8533 
   520    20.3881    388(20)           435.0677          395.5765 
   521    20.4081    429(21)           432.8290          395.2996 
   522    20.4281    442(21)           430.7330          395.0227 
   523    20.4481    437(21)           428.7658          394.7458 
   524    20.4681    432(21)           426.9160          394.4690 
   525    20.4881    406(20)           405.1375          394.1921 
   526    20.5081    420(20)           404.3597          393.9153 
   527    20.5281    432(21)           403.6154          393.6384 
   528    20.5481    450(21)           393.3615          393.3615 
   529    20.5681    419(20)           393.0847          393.0847 
   530    20.5881    507(23)           392.8078          392.8078 
   531    20.6081    475(22)           403.4411          392.5309 
   532    20.6281    430(21)           403.6732          392.2541 
   533    20.6481    461(21)           403.9417          391.9772 
   534    20.6681    420(20)           409.4445          391.5008 
   535    20.6881    395(20)           409.8506          391.0244 
   536    20.7081    417(20)           410.3237          390.5479 
   537    20.7281    425(21)           410.8701          390.0716 
   538    20.7481    422(21)           411.4980          389.5952 
   539    20.7681    406(20)           412.2162          389.1187 
   540    20.7881    427(21)           413.0346          388.6423 
   541    20.8081    403(20)           413.9650          388.1660 
   542    20.8281    365(19)           415.0203          387.6895 
   543    20.8481    437(21)           416.2164          387.2131 
   544    20.8681    428(21)           417.5702          386.7367 
   545    20.8881    411(20)           419.1027          386.2603 
   546    20.9081    421(21)           420.8379          385.7839 
   547    20.9281    372(19)           422.8036          385.3075 
   548    20.9481    413(20)           425.0335          384.8311 
   549    20.9681    399(20)           427.5658          384.3547 
   550    20.9881    380(19)           430.4493          383.8783 
   551    21.0081    409(20)           433.7383          383.4019 
   552    21.0281    433(21)           437.5032          382.9255 
   553    21.0481    398(20)           441.8254          382.4491 
   554    21.0681    442(21)           446.8105          381.9727 
   555    21.0881    462(21)           452.5914          381.4963 
   556    21.1081    419(20)           459.3424          381.0199 
   557    21.1281    502(22)           467.3090          380.5435 
   558    21.1481    465(22)           476.8478          380.0671 
   559    21.1681    503(22)           488.5223          379.5907 
   560    21.1881    550(23)           503.2136          379.1143 
   561    21.2081    577(24)           522.3420          378.6378 
   562    21.2281    653(26)           548.0712          378.1615 
   563    21.2481    642(25)           583.5807          377.6851 
   564    21.2681    768(28)           633.2080          377.2086 
   565    21.2881    827(29)           702.6797          376.7322 
   566    21.3081    933(31)           800.2948          376.2559 
   567    21.3281    1114(33)           941.4149          375.7794 
   568    21.3481    1292(36)          1159.0090          375.3030 
   569    21.3681    1671(41)          1514.8330          374.8266 
   570    21.3881    2170(47)          2092.8474          374.3503 
   571    21.4081    2864(54)          2959.0261          373.8738 
   572    21.4281    3969(63)          4121.5444          373.3974 
   573    21.4481    5545(74)          5526.4907          372.9210 
   574    21.4681    7331(86)          6997.9048          372.4446 
   575    21.4881    8569(93)          8063.4302          371.9682 
   576    21.5081    8530(92)          8158.2905          371.4918 
   577    21.5281    7270(85)          7307.5078          371.0154 
   578    21.5481    5724(76)          5919.6836          370.5390 
   579    21.5681    3954(63)          4334.7993          370.0626 
   580    21.5881    2569(51)          2891.3386          369.5862 
   581    21.6081    1536(39)          1815.5190          369.1098 
   582    21.6281    1023(32)          1145.4441          368.6334 
   583    21.6481    826(29)           796.2141          368.1570 
   584    21.6681    691(26)           641.7158          367.6806 
   585    21.6881    699(26)           581.0285          367.2041 
   586    21.7081    624(25)           557.3878          366.7277 
   587    21.7281    534(23)           545.4116          366.2514 
   588    21.7481    564(24)           535.1977          365.7749 
   589    21.7681    525(23)           523.6702          365.2985 
   590    21.7881    484(22)           510.6758          364.8221 
   591    21.8081    495(22)           497.0415          364.3457 
   592    21.8281    455(21)           483.6735          363.8693 
   593    21.8481    438(21)           471.1916          363.3929 
   594    21.8681    452(21)           459.9109          362.9165 
   595    21.8881    398(20)           449.9001          362.4401 
   596    21.9081    380(19)           441.0911          361.9637 
   597    21.9281    401(20)           433.3562          361.4873 
   598    21.9481    401(20)           426.5473          361.0109 
   599    21.9681    416(20)           420.5296          360.5345 
   600    21.9881    369(19)           415.1796          360.0581 
   601    22.0081    430(21)           410.3987          359.5817 
   602    22.0281    362(19)           406.1010          359.1053 
   603    22.0481    370(19)           402.2185          358.6288 
   604    22.0681    377(19)           398.6927          358.1525 
   605    22.0881    387(20)           395.4752          357.6761 
   606    22.1081    397(20)           392.5266          357.1996 
   607    22.1281    393(20)           389.8122          356.7232 
   608    22.1481    370(19)           387.3042          356.2469 
   609    22.1681    378(19)           384.9770          355.7704 
   610    22.1881    395(20)           382.8106          355.2940 
   611    22.2081    408(20)           380.7863          354.8176 
   612    22.2281    370(19)           378.8892          354.3412 
   613    22.2481    376(19)           377.1055          353.8648 
   614    22.2681    389(20)           375.4232          353.3884 
   615    22.2881    366(19)           373.8325          352.9120 
   616    22.3081    378(19)           372.3241          352.4356 
   617    22.3281    362(19)           370.8903          351.9592 
   618    22.3481    353(19)           369.5236          351.4828 
   619    22.3681    368(19)           357.1399          351.0064 
   620    22.3881    368(19)           356.3773          350.5300 
   621    22.4081    346(19)           355.6340          350.0536 
   622    22.4281    359(19)           349.5772          349.5772 
   623    22.4481    366(19)           349.1008          349.1008 
   624    22.4681    356(19)           349.0917          349.0917 
   625    22.4881    326(18)           349.0827          349.0827 
   626    22.5081    392(20)           349.0736          349.0736 
   627    22.5281    375(19)           349.0646          349.0646 
   628    22.5481    341(18)           349.0555          349.0555 
   629    22.5681    325(18)           349.0465          349.0465 
   630    22.5881    357(19)           349.0374          349.0374 
   631    22.6081    341(18)           349.0284          349.0284 
   632    22.6281    357(19)           349.0193          349.0193 
   633    22.6481    333(18)           349.0103          349.0103 
   634    22.6681    357(19)           349.0012          349.0012 
   635    22.6881    380(19)           348.9922          348.9922 
   636    22.7081    347(19)           348.9831          348.9831 
   637    22.7281    368(19)           348.9741          348.9741 
   638    22.7481    345(19)           348.9650          348.9650 
   639    22.7681    351(19)           348.9560          348.9560 
   640    22.7881    368(19)           348.9469          348.9469 
   641    22.8081    315(18)           348.9379          348.9379 
   642    22.8281    345(19)           348.9288          348.9288 
   643    22.8481    329(18)           348.9198          348.9198 
   644    22.8681    350(19)           348.9107          348.9107 
   645    22.8881    362(19)           348.9017          348.9017 
   646    22.9081    362(19)           348.8926          348.8926 
   647    22.9281    353(19)           348.8836          348.8836 
   648    22.9481    363(19)           348.8745          348.8745 
   649    22.9681    352(19)           348.8655          348.8655 
   650    22.9881    335(18)           348.8564          348.8564 
   651    23.0081    349(19)           348.8474          348.8474 
   652    23.0281    379(19)           348.8383          348.8383 
   653    23.0481    350(19)           348.8293          348.8293 
   654    23.0681    362(19)           348.8202          348.8202 
   655    23.0881    329(18)           348.8112          348.8112 
   656    23.1081    340(18)           348.8021          348.8021 
   657    23.1281    337(18)           348.7931          348.7931 
   658    23.1481    349(19)           348.7840          348.7840 
   659    23.1681    346(19)           348.7750          348.7750 
   660    23.1881    337(18)           348.7659          348.7659 
   661    23.2081    367(19)           348.7569          348.7569 
   662    23.2281    310(18)           348.7478          348.7478 
   663    23.2481    340(18)           348.7388          348.7388 
   664    23.2681    354(19)           348.7297          348.7297 
   665    23.2881    359(19)           348.7207          348.7207 
   666    23.3081    336(18)           348.7116          348.7116 
   667    23.3281    365(19)           348.7025          348.7025 
   668    23.3481    331(18)           348.6935          348.6935 
   669    23.3681    328(18)           348.6844          348.6844 
   670    23.3881    391(20)           348.6754          348.6754 
   671    23.4081    372(19)           348.6664          348.6664 
   672    23.4281    341(18)           348.6573          348.6573 
   673    23.4481    373(19)           348.6483          348.6483 
   674    23.4681    373(19)           348.6392          348.6392 
   675    23.4881    332(18)           348.6302          348.6302 
   676    23.5081    377(19)           348.6211          348.6211 
   677    23.5281    389(20)           348.6121          348.6121 
   678    23.5481    376(19)           348.6030          348.6030 
   679    23.5681    350(19)           348.5940          348.5940 
   680    23.5881    394(20)           348.5849          348.5849 
   681    23.6081    364(19)           348.5759          348.5759 
   682    23.6281    344(19)           348.5668          348.5668 
   683    23.6481    328(18)           348.5578          348.5578 
   684    23.6681    318(18)           348.5487          348.5487 
   685    23.6881    351(19)           348.5396          348.5396 
   686    23.7081    326(18)           348.5306          348.5306 
   687    23.7281    337(18)           348.5215          348.5215 
   688    23.7481    352(19)           348.5125          348.5125 
   689    23.7681    343(19)           348.5034          348.5034 
   690    23.7881    355(19)           348.4944          348.4944 
   691    23.8081    334(18)           348.4854          348.4854 
   692    23.8281    331(18)           348.4763          348.4763 
   693    23.8481    304(17)           348.4673          348.4673 
   694    23.8681    344(19)           348.3257          348.3257 
   695    23.8881    344(19)           348.1841          348.1841 
   696    23.9081    333(18)           348.0426          348.0426 
   697    23.9281    351(19)           347.9010          347.9010 
   698    23.9481    352(19)           347.7595          347.7595 
   699    23.9681    334(18)           347.6179          347.6179 
   700    23.9881    369(19)           347.4763          347.4763 
   701    24.0081    373(19)           347.3348          347.3348 
   702    24.0281    330(18)           347.4265          347.1932 
   703    24.0481    347(19)           347.2964          347.0517 
   704    24.0681    318(18)           347.1672          346.9101 
   705    24.0881    326(18)           347.1519          346.7686 
   706    24.1081    338(18)           347.0303          346.6270 
   707    24.1281    346(19)           346.9102          346.4854 
   708    24.1481    359(19)           346.7920          346.3439 
   709    24.1681    361(19)           346.6757          346.2023 
   710    24.1881    326(18)           346.5615          346.0608 
   711    24.2081    330(18)           346.4499          345.9192 
   712    24.2281    388(20)           346.3410          345.7776 
   713    24.2481    345(19)           346.2352          345.6361 
   714    24.2681    348(19)           346.1329          345.4945 
   715    24.2881    357(19)           346.0345          345.3530 
   716    24.3081    350(19)           345.9408          345.2114 
   717    24.3281    343(19)           345.8522          345.0699 
   718    24.3481    333(18)           345.7697          344.9283 
   719    24.3681    365(19)           345.6940          344.7867 
   720    24.3881    373(19)           345.6264          344.6452 
   721    24.4081    348(19)           345.5682          344.5036 
   722    24.4281    319(18)           345.5211          344.3621 
   723    24.4481    344(19)           345.4872          344.2205 
   724    24.4681    341(18)           345.4689          344.0789 
   725    24.4881    371(19)           345.4700          343.9374 
   726    24.5081    372(19)           345.4949          343.7958 
   727    24.5281    377(19)           345.5505          343.6543 
   728    24.5481    312(18)           345.6472          343.5127 
   729    24.5681    346(19)           345.8012          343.3712 
   730    24.5881    369(19)           346.0388          343.2296 
   731    24.6081    353(19)           346.3999          343.0880 
   732    24.6281    346(19)           346.9444          342.9465 
   733    24.6481    352(19)           347.7538          342.8049 
   734    24.6681    334(18)           348.9380          342.6634 
   735    24.6881    350(19)           350.6561          342.5218 
   736    24.7081    371(19)           353.2037          342.3802 
   737    24.7281    360(19)           357.2148          342.2387 
   738    24.7481    357(19)           363.8780          342.0971 
   739    24.7681    368(19)           374.7922          341.9556 
   740    24.7881    376(19)           391.1760          341.8140 
   741    24.8081    425(21)           413.1962          341.6725 
   742    24.8281    478(22)           439.7211          341.5309 
   743    24.8481    559(24)           466.3644          341.3893 
   744    24.8681    577(24)           482.2008          341.2478 
   745    24.8881    525(23)           478.4494          341.1062 
   746    24.9081    496(22)           460.7431          340.9647 
   747    24.9281    478(22)           437.6377          340.8231 
   748    24.9481    430(21)           412.1908          340.6815 
   749    24.9681    394(20)           387.9673          340.5400 
   750    24.9881    403(20)           368.8727          340.3984 
   751    25.0081    372(19)           356.3356          340.2569 
   752    25.0281    368(19)           349.4248          340.1153 
   753    25.0481    339(18)           346.1068          339.9738 
   754    25.0681    347(19)           344.5836          339.8322 
   755    25.0881    368(19)           343.8044          339.6906 
   756    25.1081    364(19)           343.2899          339.5491 
   757    25.1281    359(19)           342.8479          339.4075 
   758    25.1481    320(18)           342.4153          339.2660 
   759    25.1681    326(18)           341.9820          339.1244 
   760    25.1881    359(19)           341.5568          338.9828 
   761    25.2081    339(18)           341.1504          338.8413 
   762    25.2281    314(18)           340.7694          338.6997 
   763    25.2481    346(19)           340.4164          338.5582 
   764    25.2681    330(18)           340.0902          338.4166 
   765    25.2881    315(18)           339.7884          338.2751 
   766    25.3081    344(19)           339.5077          338.1335 
   767    25.3281    321(18)           339.2450          337.9919 
   768    25.3481    310(18)           338.9975          337.8504 
   769    25.3681    306(17)           338.7628          337.7088 
   770    25.3881    299(17)           338.6476          337.6758 
   771    25.4081    345(19)           338.5417          337.6429 
   772    25.4281    368(19)           338.4436          337.6099 
   773    25.4481    337(18)           338.3524          337.5769 
   774    25.4681    355(19)           338.2670          337.5439 
   775    25.4881    342(18)           338.1868          337.5109 
   776    25.5081    323(18)           338.1111          337.4779 
   777    25.5281    359(19)           338.0393          337.4449 
   778    25.5481    332(18)           337.9709          337.4119 
   779    25.5681    345(19)           337.9057          337.3790 
   780    25.5881    380(19)           342.0998          337.3460 
   781    25.6081    382(20)           342.2559          337.3130 
   782    25.6281    330(18)           342.4312          337.2800 
   783    25.6481    306(17)           344.6690          337.2470 
   784    25.6681    331(18)           344.9902          337.2140 
   785    25.6881    340(18)           345.3441          337.1810 
   786    25.7081    332(18)           345.5027          337.1480 
   787    25.7281    313(18)           345.9429          337.1151 
   788    25.7481    344(19)           346.4267          337.0821 
   789    25.7681    366(19)           346.8387          337.0416 
   790    25.7881    332(18)           347.4243          337.0012 
   791    25.8081    342(18)           348.0719          336.9608 
   792    25.8281    374(19)           348.7899          336.9203 
   793    25.8481    328(18)           349.5883          336.8799 
   794    25.8681    334(18)           350.4787          336.8394 
   795    25.8881    342(18)           351.4749          336.7990 
   796    25.9081    346(19)           352.5944          336.7586 
   797    25.9281    319(18)           353.8562          336.7181 
   798    25.9481    344(19)           355.2858          336.6777 
   799    25.9681    359(19)           356.9123          336.6373 
   800    25.9881    394(20)           358.7737          336.5968 
   801    26.0081    313(18)           360.9170          336.5564 
   802    26.0281    354(19)           363.4040          336.5160 
   803    26.0481    375(19)           366.3194          336.4755 
   804    26.0681    382(20)           369.7844          336.4351 
   805    26.0881    364(19)           373.9871          336.3947 
   806    26.1081    366(19)           379.2181          336.3542 
   807    26.1281    448(21)           385.9481          336.3138 
   808    26.1481    460(21)           394.8954          336.2733 
   809    26.1681    493(22)           407.1273          336.2329 
   810    26.1881    491(22)           424.1111          336.1925 
   811    26.2081    467(22)           447.8140          336.1520 
   812    26.2281    524(23)           481.1592          336.1116 
   813    26.2481    579(24)           529.7233          336.0712 
   814    26.2681    654(26)           605.5134          336.0307 
   815    26.2881    782(28)           730.2877          335.9903 
   816    26.3081    949(31)           931.6748          335.9499 
   817    26.3281    1210(35)          1228.7786          335.9094 
   818    26.3481    1625(40)          1621.4601          335.8690 
   819    26.3681    2271(48)          2083.5217          335.8286 
   820    26.3881    2752(52)          2514.1235          335.7881 
   821    26.4081    3130(56)          2704.1096          335.7477 
   822    26.4281    2978(55)          2561.4578          335.7073 
   823    26.4481    2651(51)          2242.9348          335.6668 
   824    26.4681    2094(46)          1877.2029          335.6264 
   825    26.4881    1611(40)          1480.3771          335.5860 
   826    26.5081    1268(36)          1098.4114          335.5455 
   827    26.5281    868(29)           796.4098          335.5051 
   828    26.5481    612(25)           599.5225          335.4647 
   829    26.5681    552(23)           492.4896          335.4242 
   830    26.5881    470(22)           441.8510          335.3838 
   831    26.6081    437(21)           419.0191          335.3434 
   832    26.6281    410(20)           407.7101          335.3029 
   833    26.6481    435(21)           400.5983          335.2625 
   834    26.6681    394(20)           394.7606          335.2220 
   835    26.6881    387(20)           389.2405          335.1816 
   836    26.7081    387(20)           383.8913          335.1412 
   837    26.7281    408(20)           378.8290          335.1007 
   838    26.7481    360(19)           374.1907          335.0603 
   839    26.7681    397(20)           370.0481          335.0199 
   840    26.7881    377(19)           366.4141          334.9794 
   841    26.8081    378(19)           363.2525          334.9390 
   842    26.8281    351(19)           360.5092          334.8986 
   843    26.8481    364(19)           358.1247          334.8581 
   844    26.8681    374(19)           356.0439          334.8177 
   845    26.8881    371(19)           354.2189          334.7773 
   846    26.9081    338(18)           352.6088          334.7368 
   847    26.9281    367(19)           351.1817          334.6964 
   848    26.9481    406(20)           349.9094          334.6559 
   849    26.9681    373(19)           348.7706          334.6155 
   850    26.9881    345(19)           347.7208          334.5498 
   851    27.0081    392(20)           346.7703          334.4842 
   852    27.0281    373(19)           345.9059          334.4185 
   853    27.0481    380(19)           345.1170          334.3528 
   854    27.0681    358(19)           380.1940          334.2872 
   855    27.0881    364(19)           381.4049          334.2215 
   856    27.1081    323(18)           382.8195          334.1558 
   857    27.1281    374(19)           401.4493          334.0901 
   858    27.1481    391(20)           404.1832          334.0245 
   859    27.1681    381(20)           407.2322          333.9588 
   860    27.1881    350(19)           410.6245          333.8932 
   861    27.2081    370(19)           414.3949          333.8275 
   862    27.2281    420(20)           414.4668          333.7618 
   863    27.2481    371(19)           419.3131          333.6961 
   864    27.2681    354(19)           424.6672          333.6305 
   865    27.2881    380(19)           428.5593          333.5648 
   866    27.3081    401(20)           435.2429          333.4991 
   867    27.3281    383(20)           442.6724          333.4335 
   868    27.3481    418(20)           450.9619          333.3678 
   869    27.3681    415(20)           460.2462          333.3021 
   870    27.3881    423(21)           470.6911          333.2365 
   871    27.4081    456(21)           482.4945          333.1708 
   872    27.4281    443(21)           495.9076          333.1051 
   873    27.4481    448(21)           511.2281          333.0395 
   874    27.4681    510(23)           528.8488          332.9738 
   875    27.4881    515(23)           549.2753          332.9081 
   876    27.5081    564(24)           573.1929          332.8424 
   877    27.5281    572(24)           601.5959          332.7768 
   878    27.5481    694(26)           635.9841          332.7111 
   879    27.5681    800(28)           678.7356          332.6454 
   880    27.5881    867(29)           733.6193          332.5798 
   881    27.6081    999(32)           806.5286          332.5141 
   882    27.6281    1038(32)           906.0781          332.4484 
   883    27.6481    1190(34)          1044.2716          332.3828 
   884    27.6681    1343(37)          1237.2177          332.3171 
   885    27.6881    1633(40)          1509.0396          332.2514 
   886    27.7081    1987(45)          1906.3848          332.1858 
   887    27.7281    2487(50)          2529.1030          332.1201 
   888    27.7481    3262(57)          3557.2173          332.0544 
   889    27.7681    4676(68)          5209.9790          331.9887 
   890    27.7881    6907(83)          7632.2949          331.9231 
   891    27.8081    10492(102)         10806.2656          331.8574      
   892    27.8281    14988(122)         14469.0391          331.7917      
   893    27.8481    18912(138)         17634.4746          331.7261      
   894    27.8681    19586(140)         18570.4004          331.6604      
   895    27.8881    18166(135)         17012.6641          331.5948      
   896    27.9081    15478(124)         14500.6846          331.5291      
   897    27.9281    12154(110)         11877.8779          331.4634      
   898    27.9481    9413(97)          9012.6953          331.3977 
   899    27.9681    6710(82)          6171.1055          331.3321 
   900    27.9881    3877(62)          3889.6321          331.2664 
   901    28.0081    2407(49)          2396.2905          331.2007 
   902    28.0281    1754(42)          1582.1741          331.1351 
   903    28.0481    1423(38)          1192.8423          331.0694 
   904    28.0681    1175(34)          1011.8705          331.0037 
   905    28.0881    1066(33)           918.0883          330.9380 
   906    28.1081    937(31)           856.9141          330.8724 
   907    28.1281    882(30)           806.6724          330.8067 
   908    28.1481    793(28)           760.1505          330.7411 
   909    28.1681    729(27)           716.1232          330.6754 
   910    28.1881    672(26)           675.2725          330.6097 
   911    28.2081    601(25)           638.3608          330.5440 
   912    28.2281    574(24)           605.7526          330.4784 
   913    28.2481    581(24)           577.3309          330.4127 
   914    28.2681    542(23)           552.7347          330.3470 
   915    28.2881    499(22)           531.4622          330.2814 
   916    28.3081    486(22)           513.0256          330.2157 
   917    28.3281    480(22)           496.9715          330.1500 
   918    28.3481    485(22)           482.9171          330.0844 
   919    28.3681    455(21)           470.5511          330.0187 
   920    28.3881    456(21)           459.6115          329.9530 
   921    28.4081    444(21)           449.8881          329.8874 
   922    28.4281    431(21)           441.2034          329.8217 
   923    28.4481    462(21)           433.4171          329.7560 
   924    28.4681    431(21)           437.1611          329.6903 
   925    28.4881    435(21)           431.3966          329.6247 
   926    28.5081    440(21)           426.2706          329.5590 
   927    28.5281    420(20)           421.7142          329.4933 
   928    28.5481    400(20)           422.9967          329.4277 
   929    28.5681    433(21)           419.7105          329.3620 
   930    28.5881    438(21)           416.8807          329.2963 
   931    28.6081    424(21)           414.4787          329.2307 
   932    28.6281    401(20)           412.4856          329.1650 
   933    28.6481    409(20)           375.2050          329.0993 
   934    28.6681    434(21)           375.7238          329.0337 
   935    28.6881    390(20)           376.5072          328.9680 
   936    28.7081    381(20)           377.5703          328.9023 
   937    28.7281    391(20)           361.9376          328.8366 
   938    28.7481    420(20)           364.4537          328.7710 
   939    28.7681    342(18)           367.2836          328.7053 
   940    28.7881    401(20)           370.4809          328.6396 
   941    28.8081    382(20)           374.1093          328.5740 
   942    28.8281    395(20)           378.2510          328.5083 
   943    28.8481    376(19)           383.0034          328.4426 
   944    28.8681    362(19)           388.4972          328.3770 
   945    28.8881    429(21)           394.8979          328.3113 
   946    28.9081    435(21)           402.4412          328.2456 
   947    28.9281    432(21)           411.4682          328.1800 
   948    28.9481    429(21)           422.5031          328.1143 
   949    28.9681    549(23)           436.3821          328.0486 
   950    28.9881    507(23)           454.4290          327.9830 
   951    29.0081    540(23)           478.6877          327.9173 
   952    29.0281    523(23)           512.0923          327.8516 
   953    29.0481    579(24)           558.6765          327.7859 
   954    29.0681    695(26)           623.9222          327.7203 
   955    29.0881    744(27)           716.8948          327.6546 
   956    29.1081    854(29)           856.4338          327.5889 
   957    29.1281    1108(33)          1081.4247          327.5233 
   958    29.1481    1386(37)          1453.1180          327.4576 
   959    29.1681    1926(44)          2031.8103          327.3919 
   960    29.1881    2674(52)          2841.9866          327.3263 
   961    29.2081    3849(62)          3851.2019          327.2606 
   962    29.2281    5128(72)          4894.9497          327.1949 
   963    29.2481    5745(76)          5515.7490          327.1293 
   964    29.2681    5427(74)          5335.3896          327.0636 
   965    29.2881    4799(69)          4671.8740          326.9979 
   966    29.3081    3965(63)          3975.7314          326.9323 
   967    29.3281    3286(57)          3275.9058          326.8666 
   968    29.3481    2493(50)          2484.8521          326.8009 
   969    29.3681    1651(41)          1733.5876          326.7353 
   970    29.3881    1115(33)          1168.6987          326.6696 
   971    29.4081    771(28)           823.1079          326.6039 
   972    29.4281    698(26)           644.1770          326.5382 
   973    29.4481    615(25)           559.3451          326.4726 
   974    29.4681    602(25)           517.7095          326.4069 
   975    29.4881    472(22)           493.6297          326.3412 
   976    29.5081    466(22)           476.1010          326.2756 
   977    29.5281    457(21)           460.9499          326.2099 
   978    29.5481    438(21)           446.9364          326.1442 
   979    29.5681    416(20)           434.6608          326.7772 
   980    29.5881    441(21)           423.5920          327.4103 
   981    29.6081    414(20)           413.8485          328.0433 
   982    29.6281    392(20)           405.4313          328.6764 
   983    29.6481    373(19)           398.2378          329.3094 
   984    29.6681    350(19)           392.1220          329.9424 
   985    29.6881    357(19)           386.9243          330.5755 
   986    29.7081    358(19)           382.5015          331.2086 
   987    29.7281    365(19)           378.7269          331.8416 
   988    29.7481    379(19)           375.4958          332.4746 
   989    29.7681    356(19)           372.7241          333.1077 
   990    29.7881    359(19)           370.3409          333.7408 
   991    29.8081    348(19)           368.2906          334.3737 
   992    29.8281    342(18)           366.6612          335.0068 
   993    29.8481    344(19)           365.1492          335.6399 
   994    29.8681    346(19)           363.8508          336.2729 
   995    29.8881    339(18)           362.8032          336.9059 
   996    29.9081    315(18)           361.8593          337.5390 
   997    29.9281    331(18)           361.0596          338.1720 
   998    29.9481    349(19)           360.3882          338.8051 
   999    29.9681    311(18)           359.8305          339.4381 
  1000    29.9881    339(18)           359.3745          340.0711 
  1001    30.0081    301(17)           359.0094          340.7042 
  1002    30.0281    308(18)           348.0423          341.3372 
  1003    30.0481    309(18)           348.3579          341.9703 
  1004    30.0681    344(19)           348.7033          342.6033 
  1005    30.0881    322(18)           349.0765          343.2364 
  1006    30.1081    329(18)           344.3391          343.8694 
  1007    30.1281    332(18)           345.0126          344.5025 
  1008    30.1481    334(18)           345.6915          345.1355 
  1009    30.1681    354(19)           346.3769          345.7686 
  1010    30.1881    324(18)           347.0700          346.4016 
  1011    30.2081    353(19)           347.7725          347.0347 
  1012    30.2281    326(18)           348.4863          347.6677 
  1013    30.2481    334(18)           349.2141          348.3007 
  1014    30.2681    343(19)           349.9595          348.9338 
  1015    30.2881    335(18)           350.7268          349.5668 
  1016    30.3081    316(18)           351.5222          350.1998 
  1017    30.3281    313(18)           352.3541          350.8329 
  1018    30.3481    354(19)           353.2343          351.4659 
  1019    30.3681    307(18)           352.9520          350.8712 
  1020    30.3881    353(19)           352.7623          350.2765 
  1021    30.4081    353(19)           352.7154          349.6817 
  1022    30.4281    370(19)           352.9209          349.0870 
  1023    30.4481    383(20)           353.6319          348.4922 
  1024    30.4681    390(20)           355.3791          347.8975 
  1025    30.4881    422(21)           359.0587          347.3027 
  1026    30.5081    360(19)           365.7407          346.7080 
  1027    30.5281    434(21)           376.0073          346.1132 
  1028    30.5481    506(22)           388.8253          345.5185 
  1029    30.5681    475(22)           399.9791          344.9238 
  1030    30.5881    506(22)           403.1273          344.3290 
  1031    30.6081    443(21)           398.2562          343.7343 
  1032    30.6281    462(21)           391.3691          343.1395 
  1033    30.6481    442(21)           384.7821          342.5448 
  1034    30.6681    444(21)           376.6525          341.9500 
  1035    30.6881    394(20)           367.0088          341.3553 
  1036    30.7081    384(20)           358.2212          340.7605 
  1037    30.7281    345(19)           351.5413          340.1658 
  1038    30.7481    349(19)           346.9827          339.5710 
  1039    30.7681    323(18)           344.0334          338.9763 
  1040    30.7881    352(19)           342.0867          338.3815 
  1041    30.8081    303(17)           340.6818          337.7868 
  1042    30.8281    343(19)           339.5532          337.1921 
  1043    30.8481    308(18)           338.5735          336.5973 
  1044    30.8681    317(18)           337.6845          336.0025 
  1045    30.8881    348(19)           336.8577          335.4078 
  1046    30.9081    332(18)           336.0760          334.8131 
  1047    30.9281    331(18)           335.3283          334.2183 
  1048    30.9481    316(18)           334.6068          333.6236 
  1049    30.9681    323(18)           333.9060          333.0289 
  1050    30.9881    321(18)           333.2215          332.4341 
  1051    31.0081    313(18)           332.5501          331.8394 
  1052    31.0281    317(18)           331.8894          331.2446 
  1053    31.0481    334(18)           331.2375          330.6498 
  1054    31.0681    327(18)           330.5929          330.0551 
  1055    31.0881    312(18)           329.9544          329.4604 
  1056    31.1081    304(17)           329.3210          328.8656 
  1057    31.1281    326(18)           334.8809          328.2708 
  1058    31.1481    320(18)           334.6064          327.6761 
  1059    31.1681    309(18)           334.5165          327.2321 
  1060    31.1881    346(19)           334.4637          326.7880 
  1061    31.2081    353(19)           337.4597          326.3440 
  1062    31.2281    336(18)           337.6636          325.9000 
  1063    31.2481    327(18)           337.9333          325.4559 
  1064    31.2681    344(19)           338.2771          325.0118 
  1065    31.2881    318(18)           338.7047          324.5678 
  1066    31.3081    307(18)           339.2274          324.1238 
  1067    31.3281    312(18)           339.8589          323.6797 
  1068    31.3481    319(18)           340.4855          323.2357 
  1069    31.3681    322(18)           341.3931          322.7916 
  1070    31.3881    314(18)           342.4683          322.3476 
  1071    31.4081    313(18)           343.6734          321.9035 
  1072    31.4281    344(19)           345.1797          321.4595 
  1073    31.4481    323(18)           346.9603          321.0154 
  1074    31.4681    366(19)           349.0691          320.5714 
  1075    31.4881    342(18)           351.5742          320.1273 
  1076    31.5081    377(19)           354.5620          319.6833 
  1077    31.5281    391(20)           358.1432          319.2392 
  1078    31.5481    356(19)           362.4631          318.7952 
  1079    31.5681    405(20)           367.7126          318.3512 
  1080    31.5881    375(19)           374.1507          317.9071 
  1081    31.6081    413(20)           382.1298          317.4630 
  1082    31.6281    439(21)           392.1446          317.0190 
  1083    31.6481    433(21)           404.9096          316.5750 
  1084    31.6681    450(21)           421.5372          316.1309 
  1085    31.6881    462(21)           443.9973          315.6869 
  1086    31.7081    503(22)           476.4594          315.2428 
  1087    31.7281    555(24)           528.5651          314.7988 
  1088    31.7481    665(26)           621.1978          314.3547 
  1089    31.7681    786(28)           791.3254          313.9107 
  1090    31.7881    953(31)          1086.1641          313.4666 
  1091    31.8081    1344(37)          1536.4036          313.0226 
  1092    31.8281    1809(43)          2107.0840          312.5786 
  1093    31.8481    2293(48)          2623.3044          312.1345 
  1094    31.8681    2429(49)          2794.5222          311.6904 
  1095    31.8881    2333(48)          2599.5686          311.2464 
  1096    31.9081    1998(45)          2322.4297          310.8024 
  1097    31.9281    1674(41)          2095.0073          310.3583 
  1098    31.9481    1500(39)          1825.6587          309.9142 
  1099    31.9681    1213(35)          1463.3074          309.4702 
  1100    31.9881    917(30)          1107.0884          309.0262 
  1101    32.0081    731(27)           831.6173          308.5821 
  1102    32.0281    515(23)           648.0126          308.1381 
  1103    32.0481    472(22)           537.5626          307.6940 
  1104    32.0681    421(21)           473.9769          307.2499 
  1105    32.0881    433(21)           436.0522          306.8059 
  1106    32.1081    430(21)           411.2209          306.3619 
  1107    32.1281    392(20)           393.3538          305.9178 
  1108    32.1481    409(20)           379.6818          305.4738 
  1109    32.1681    356(19)           368.8453          305.0297 
  1110    32.1881    357(19)           360.0620          304.5857 
  1111    32.2081    377(19)           352.8193          304.1416 
  1112    32.2281    360(19)           346.7584          303.6976 
  1113    32.2481    401(20)           341.6199          303.2535 
  1114    32.2681    368(19)           337.2126          302.8095 
  1115    32.2881    367(19)           333.3904          302.3655 
  1116    32.3081    388(20)           330.0439          301.9214 
  1117    32.3281    364(19)           327.0875          301.4774 
  1118    32.3481    376(19)           324.4543          301.0333 
  1119    32.3681    378(19)           365.4743          300.5893 
  1120    32.3881    350(19)           365.8097          300.1452 
  1121    32.4081    370(19)           366.5546          299.7011 
  1122    32.4281    365(19)           367.7067          299.2572 
  1123    32.4481    372(19)           369.2733          298.8131 
  1124    32.4681    335(18)           393.3462          298.3690 
  1125    32.4881    363(19)           397.0833          297.9250 
  1126    32.5081    359(19)           401.4247          297.4809 
  1127    32.5281    378(19)           406.4291          297.0369 
  1128    32.5481    363(19)           412.1697          296.5928 
  1129    32.5681    387(20)           418.7360          296.1488 
  1130    32.5881    366(19)           426.2376          295.7047 
  1131    32.6081    395(20)           428.8929          295.2607 
  1132    32.6281    432(21)           438.9983          294.8167 
  1133    32.6481    421(21)           450.5142          294.3726 
  1134    32.6681    432(21)           463.6905          293.9286 
  1135    32.6881    427(21)           475.9424          293.4845 
  1136    32.7081    444(21)           493.5927          293.0404 
  1137    32.7281    442(21)           514.0759          292.5964 
  1138    32.7481    472(22)           538.0154          292.1523 
  1139    32.7681    539(23)           566.2094          291.7084 
  1140    32.7881    646(25)           599.7203          291.2643 
  1141    32.8081    726(27)           639.9391          290.8203 
  1142    32.8281    775(28)           688.7493          290.3762 
  1143    32.8481    882(30)           748.7409          289.9321 
  1144    32.8681    984(31)           823.5558          289.4881 
  1145    32.8881    1099(33)           918.4885          289.0440 
  1146    32.9081    1243(35)          1041.7661          288.6000 
  1147    32.9281    1442(38)          1207.9595          288.1560 
  1148    32.9481    1582(40)          1448.0233          287.7119 
  1149    32.9681    2095(46)          1833.4846          287.2679 
  1150    32.9881    2888(54)          2518.8748          286.8238 
  1151    33.0081    4062(64)          3775.1523          286.3798 
  1152    33.0281    6266(79)          5938.8164          285.9357 
  1153    33.0481    9615(98)          9202.6680          285.4916 
  1154    33.0681    14214(119)         13225.6328          285.0476      
  1155    33.0881    17397(132)         16550.5781          284.6035      
  1156    33.1081    17700(133)         17117.5762          284.1595      
  1157    33.1281    15819(126)         15351.3525          283.7155      
  1158    33.1481    13361(116)         13440.2197          283.2715      
  1159    33.1681    11426(107)         12095.5791          282.8274      
  1160    33.1881    9858(99)         10452.6240          282.3833 
  1161    33.2081    7797(88)          8058.9756          281.9393 
  1162    33.2281    5192(72)          5655.0156          281.4952 
  1163    33.2481    3109(56)          3797.1045          281.0511 
  1164    33.2681    1939(44)          2568.6018          280.6072 
  1165    33.2881    1496(39)          1835.9113          280.1631 
  1166    33.3081    1213(35)          1415.7791          279.7191 
  1167    33.3281    990(31)          1164.3065          279.2750 
  1168    33.3481    952(31)           998.6123          278.8310 
  1169    33.3681    852(29)           879.1674          278.3869 
  1170    33.3881    697(26)           788.0546          277.9428 
  1171    33.4081    652(26)           716.3033          277.4988 
  1172    33.4281    586(24)           658.6348          277.0548 
  1173    33.4481    551(23)           611.5229          276.6107 
  1174    33.4681    531(23)           572.5184          276.1667 
  1175    33.4881    482(22)           539.8405          275.7227 
  1176    33.5081    418(20)           512.1722          275.2786 
  1177    33.5281    448(21)           488.5234          274.8345 
  1178    33.5481    392(20)           468.1375          274.3905 
  1179    33.5681    426(21)           450.4283          273.9464 
  1180    33.5881    410(20)           434.9359          273.5023 
  1181    33.6081    398(20)           421.2977          273.0584 
  1182    33.6281    372(19)           409.2160          272.6143 
  1183    33.6481    384(20)           398.4565          272.1703 
  1184    33.6681    390(20)           388.8259          271.7262 
  1185    33.6881    387(20)           380.1648          271.2822 
  1186    33.7081    375(19)           372.3411          270.8381 
  1187    33.7281    412(20)           365.2446          270.3940 
  1188    33.7481    418(20)           358.7827          269.9500 
  1189    33.7681    390(20)           355.0779          271.7060 
  1190    33.7881    345(19)           351.8619          273.4624 
  1191    33.8081    364(19)           303.6868          275.2187 
  1192    33.8281    367(19)           303.7221          276.9751 
  1193    33.8481    367(19)           303.9085          278.7314 
  1194    33.8681    347(19)           304.2290          280.4878 
  1195    33.8881    324(18)           304.6687          282.2442 
  1196    33.9081    356(19)           284.0005          284.0005 
  1197    33.9281    346(19)           285.7566          285.7566 
  1198    33.9481    346(19)           287.5129          287.5129 
  1199    33.9681    326(18)           289.2693          289.2693 
  1200    33.9881    344(19)           291.0256          291.0256 
  1201    34.0081    317(18)           292.7820          292.7820 
  1202    34.0281    361(19)           294.5384          294.5384 
  1203    34.0481    311(18)           296.2947          296.2947 
  1204    34.0681    303(17)           298.0511          298.0511 
  1205    34.0881    337(18)           299.8074          299.8074 
  1206    34.1081    360(19)           301.5635          301.5635 
  1207    34.1281    319(18)           303.3198          303.3198 
  1208    34.1481    334(18)           305.0762          305.0762 
  1209    34.1681    335(18)           306.8326          306.8326 
  1210    34.1881    338(18)           308.5889          308.5889 
  1211    34.2081    331(18)           310.3453          310.3453 
  1212    34.2281    343(19)           312.1017          312.1017 
  1213    34.2481    328(18)           313.8580          313.8580 
  1214    34.2681    341(18)           315.6140          315.6140 
  1215    34.2881    317(18)           317.3704          317.3704 
  1216    34.3081    321(18)           319.1267          319.1267 
  1217    34.3281    327(18)           320.8831          320.8831 
  1218    34.3481    347(19)           322.6395          322.6395 
  1219    34.3681    327(18)           324.3958          324.3958 
  1220    34.3881    325(18)           326.1522          326.1522 
  1221    34.4081    305(17)           327.9086          327.9086 
  1222    34.4281    304(17)           329.6646          329.6646 
  1223    34.4481    324(18)           329.2476          329.2476 
  1224    34.4681    310(18)           328.8307          328.8307 
  1225    34.4881    322(18)           328.4137          328.4137 
  1226    34.5081    311(18)           327.9968          327.9968 
  1227    34.5281    293(17)           327.5798          327.5798 
  1228    34.5481    345(19)           327.1628          327.1628 
  1229    34.5681    314(18)           326.7459          326.7459 
  1230    34.5881    290(17)           326.3289          326.3289 
  1231    34.6081    314(18)           325.9120          325.9120 
  1232    34.6281    286(17)           325.4951          325.4951 
  1233    34.6481    315(18)           325.0781          325.0781 
  1234    34.6681    332(18)           324.6612          324.6612 
  1235    34.6881    311(18)           324.2442          324.2442 
  1236    34.7081    334(18)           323.8272          323.8272 
  1237    34.7281    316(18)           323.4103          323.4103 
  1238    34.7481    331(18)           322.9933          322.9933 
  1239    34.7681    337(18)           324.8075          322.5764 
  1240    34.7881    347(19)           324.5257          322.1595 
  1241    34.8081    306(17)           324.2565          321.7426 
  1242    34.8281    292(17)           324.0015          321.3256 
  1243    34.8481    320(18)           323.7627          320.9086 
  1244    34.8681    303(17)           324.6591          320.4917 
  1245    34.8881    300(17)           324.5281          320.0747 
  1246    34.9081    326(18)           324.4277          319.6577 
  1247    34.9281    296(17)           324.3624          319.2409 
  1248    34.9481    308(18)           324.3375          318.8239 
  1249    34.9681    345(19)           324.3595          318.4070 
  1250    34.9881    324(18)           324.4361          317.9900 
  1251    35.0081    292(17)           324.5769          317.5730 
  1252    35.0281    306(17)           324.7935          317.1561 
  1253    35.0481    340(18)           325.1003          316.7391 
  1254    35.0681    325(18)           325.5153          316.3222 
  1255    35.0881    324(18)           326.0611          315.9052 
  1256    35.1081    301(17)           326.7667          315.4883 
  1257    35.1281    326(18)           327.6696          315.0714 
  1258    35.1481    319(18)           328.8190          314.6544 
  1259    35.1681    324(18)           330.2800          314.2375 
  1260    35.1881    333(18)           332.1411          313.8205 
  1261    35.2081    334(18)           334.5240          313.4035 
  1262    35.2281    333(18)           337.6007          312.9866 
  1263    35.2481    363(19)           341.6205          312.5696 
  1264    35.2681    343(19)           346.9633          312.1527 
  1265    35.2881    337(18)           354.2805          311.7358 
  1266    35.3081    366(19)           364.8832          311.3188 
  1267    35.3281    430(21)           381.7862          310.9019 
  1268    35.3481    447(21)           411.7132          310.4849 
  1269    35.3681    448(21)           467.0820          310.0680 
  1270    35.3881    565(24)           564.3252          309.6510 
  1271    35.4081    730(27)           714.1300          309.2340 
  1272    35.4281    931(31)           900.6758          308.8172 
  1273    35.4481    1139(34)          1047.5916          308.4002 
  1274    35.4681    1056(32)          1049.9622          307.9832 
  1275    35.4881    987(31)           946.5135          307.5663 
  1276    35.5081    893(30)           855.1759          307.1493 
  1277    35.5281    828(29)           811.0533          306.7324 
  1278    35.5481    713(27)           765.0732          306.3154 
  1279    35.5681    662(26)           671.4487          305.8985 
  1280    35.5881    615(25)           561.9372          305.4815 
  1281    35.6081    434(21)           473.2309          305.0646 
  1282    35.6281    396(20)           413.7009          304.6477 
  1283    35.6481    390(20)           378.0328          304.2307 
  1284    35.6681    315(18)           357.4853          303.8138 
  1285    35.6881    313(18)           345.0577          303.3968 
  1286    35.7081    318(18)           336.7415          302.9798 
  1287    35.7281    350(19)           330.6477          302.5629 
  1288    35.7481    316(18)           325.9220          302.1459 
  1289    35.7681    314(18)           322.1320          301.7290 
  1290    35.7881    326(18)           319.0182          301.3121 
  1291    35.8081    323(18)           316.4101          300.8951 
  1292    35.8281    336(18)           314.1879          300.4782 
  1293    35.8481    342(18)           312.2656          300.0612 
  1294    35.8681    283(17)           310.5799          299.6443 
  1295    35.8881    294(17)           309.0834          299.2273 
  1296    35.9081    293(17)           308.3441          299.4142 
  1297    35.9281    307(18)           311.3928          299.6011 
  1298    35.9481    330(18)           311.1151          299.7880 
  1299    35.9681    329(18)           310.9466          299.9749 
  1300    35.9881    332(18)           310.8768          300.1618 
  1301    36.0081    306(17)           310.8980          300.3487 
  1302    36.0281    295(17)           312.8237          300.5356 
  1303    36.0481    317(18)           313.1317          300.7225 
  1304    36.0681    342(18)           313.5350          300.9094 
  1305    36.0881    343(19)           314.0374          301.0963 
  1306    36.1081    330(18)           314.6451          301.2832 
  1307    36.1281    352(19)           313.0495          301.4701 
  1308    36.1481    294(17)           314.0305          301.6570 
  1309    36.1681    295(17)           315.1450          301.8439 
  1310    36.1881    311(18)           316.4161          302.0308 
  1311    36.2081    310(18)           317.8732          302.2177 
  1312    36.2281    332(18)           318.4533          302.4046 
  1313    36.2481    351(19)           320.4689          302.5916 
  1314    36.2681    302(17)           322.8162          302.7784 
  1315    36.2881    325(18)           325.5815          302.9653 
  1316    36.3081    332(18)           328.8795          303.1522 
  1317    36.3281    361(19)           332.8675          303.3391 
  1318    36.3481    348(19)           337.7648          303.5260 
  1319    36.3681    382(20)           343.8856          303.7130 
  1320    36.3881    357(19)           351.6943          303.8998 
  1321    36.4081    432(21)           361.9255          304.0868 
  1322    36.4281    400(20)           375.8995          304.2736 
  1323    36.4481    429(21)           396.4556          304.4605 
  1324    36.4681    462(21)           430.1693          304.6474 
  1325    36.4881    571(24)           490.9401          304.8344 
  1326    36.5081    647(25)           601.6924          305.0212 
  1327    36.5281    860(29)           786.9540          305.2082 
  1328    36.5481    1192(35)          1049.8602          305.3951 
  1329    36.5681    1436(38)          1324.6384          305.5820 
  1330    36.5881    1673(41)          1438.2230          305.7689 
  1331    36.6081    1526(39)          1319.4031          305.9557 
  1332    36.6281    1357(37)          1146.9784          306.1427 
  1333    36.6481    1211(35)          1053.1000          306.3296 
  1334    36.6681    1132(34)          1018.7030          306.5165 
  1335    36.6881    1106(33)           936.0750          306.7034 
  1336    36.7081    913(30)           780.9535          306.8903 
  1337    36.7281    710(27)           627.1042          307.0772 
  1338    36.7481    536(23)           514.1415          307.2641 
  1339    36.7681    442(21)           443.3886          307.4510 
  1340    36.7881    396(20)           402.7049          307.6379 
  1341    36.8081    409(20)           379.3147          307.8248 
  1342    36.8281    345(19)           364.7667          308.0117 
  1343    36.8481    354(19)           354.7833          308.1986 
  1344    36.8681    360(19)           347.4399          308.3855 
  1345    36.8881    315(18)           341.8237          308.5724 
  1346    36.9081    355(19)           337.4266          308.7593 
  1347    36.9281    320(18)           333.9260          308.9462 
  1348    36.9481    326(18)           331.0995          309.1331 
  1349    36.9681    307(18)           328.7919          309.3200 
  1350    36.9881    297(17)           326.8896          309.5069 
  1351    37.0081    300(17)           325.3088          309.6938 
  1352    37.0281    334(18)           323.9865          309.8807 
  1353    37.0481    340(18)           324.1440          310.0676 
  1354    37.0681    314(18)           323.2876          310.2545 
  1355    37.0881    326(18)           322.5830          310.4414 
  1356    37.1081    311(18)           322.0078          310.6283 
  1357    37.1281    321(18)           321.5446          310.8152 
  1358    37.1481    291(17)           321.8044          311.0021 
  1359    37.1681    306(17)           321.5688          311.1890 
  1360    37.1881    310(18)           320.8247          310.7830 
  1361    37.2081    317(18)           320.1598          310.3770 
  1362    37.2281    358(19)           319.5712          309.9710 
  1363    37.2481    326(18)           315.4879          309.5650 
  1364    37.2681    344(19)           315.2562          309.1591 
  1365    37.2881    307(18)           315.0876          308.7531 
  1366    37.3081    342(18)           314.9904          308.3470 
  1367    37.3281    344(19)           313.1586          307.9410 
  1368    37.3481    338(18)           313.3472          307.5350 
  1369    37.3681    333(18)           313.6439          307.1290 
  1370    37.3881    353(19)           314.0765          306.7230 
  1371    37.4081    327(18)           314.6826          306.3170 
  1372    37.4281    346(19)           315.5134          305.9111 
  1373    37.4481    300(17)           316.6408          305.5051 
  1374    37.4681    328(18)           318.1675          305.0991 
  1375    37.4881    348(19)           320.2450          304.6931 
  1376    37.5081    340(18)           323.1099          304.2871 
  1377    37.5281    336(18)           327.1761          303.8811 
  1378    37.5481    313(18)           333.3026          303.4751 
  1379    37.5681    322(18)           343.4778          303.0690 
  1380    37.5881    329(18)           362.0251          302.6630 
  1381    37.6081    385(20)           396.4092          302.2571 
  1382    37.6281    388(20)           455.2415          301.8511 
  1383    37.6481    455(21)           540.7563          301.4451 
  1384    37.6681    535(23)           631.9087          301.0391 
  1385    37.6881    586(24)           668.3156          300.6331 
  1386    37.7081    547(23)           624.1783          300.2271 
  1387    37.7281    504(22)           563.2183          299.8211 
  1388    37.7481    431(21)           531.9004          299.4151 
  1389    37.7681    434(21)           525.7112          299.0091 
  1390    37.7881    451(21)           506.5253          298.6031 
  1391    37.8081    406(20)           458.2234          298.1971 
  1392    37.8281    378(19)           406.3631          297.7911 
  1393    37.8481    315(18)           367.4564          297.3851 
  1394    37.8681    339(18)           342.8305          296.9791 
  1395    37.8881    359(19)           328.4952          296.5731 
  1396    37.9081    323(18)           320.0787          296.1671 
  1397    37.9281    319(18)           314.6818          295.7612 
  1398    37.9481    280(17)           310.8403          295.3552 
  1399    37.9681    305(17)           307.8993          294.9492 
  1400    37.9881    301(17)           305.5467          294.5432 
  1401    38.0081    322(18)           303.6080          294.1371 
  1402    38.0281    299(17)           301.9722          293.7311 
  1403    38.0481    315(18)           300.5638          293.3251 
  1404    38.0681    314(18)           299.3296          292.9191 
  1405    38.0881    294(17)           298.2310          292.5131 
  1406    38.1081    294(17)           297.2401          292.1072 
  1407    38.1281    295(17)           296.3351          291.7012 
  1408    38.1481    291(17)           298.8299          291.2952 
  1409    38.1681    298(17)           298.2806          290.8892 
  1410    38.1881    314(18)           297.8032          290.4832 
  1411    38.2081    294(17)           297.3933          290.0771 
  1412    38.2281    298(17)           297.0490          289.6711 
  1413    38.2481    327(18)           298.3928          289.2651 
  1414    38.2681    325(18)           298.2928          288.8592 
  1415    38.2881    306(17)           298.2761          288.4532 
  1416    38.3081    267(16)           297.0341          288.0472 
  1417    38.3281    290(17)           297.2910          287.6412 
  1418    38.3481    285(17)           297.6574          287.2352 
  1419    38.3681    327(18)           298.6411          287.3174 
  1420    38.3881    303(17)           299.7791          287.3997 
  1421    38.4081    314(18)           300.4672          287.4820 
  1422    38.4281    293(17)           302.0581          287.5643 
  1423    38.4481    294(17)           303.9297          287.6466 
  1424    38.4681    317(18)           306.1556          287.7289 
  1425    38.4881    309(18)           308.8362          287.8111 
  1426    38.5081    344(19)           312.1096          287.8934 
  1427    38.5281    321(18)           316.1708          287.9757 
  1428    38.5481    327(18)           321.3014          288.0580 
  1429    38.5681    337(18)           327.9222          288.1403 
  1430    38.5881    367(19)           336.7004          288.2225 
  1431    38.6081    333(18)           348.8259          288.3048 
  1432    38.6281    370(19)           366.8294          288.3871 
  1433    38.6481    423(21)           396.5678          288.4694 
  1434    38.6681    476(22)           450.4552          288.5516 
  1435    38.6881    541(23)           548.7770          288.6339 
  1436    38.7081    748(27)           712.1040          288.7162 
  1437    38.7281    890(30)           936.7423          288.7985 
  1438    38.7481    1080(33)          1138.4288          288.8808 
  1439    38.7681    1105(33)          1151.1476          288.9630 
  1440    38.7881    1035(32)           998.4784          289.0453 
  1441    38.8081    932(31)           862.4017          289.1276 
  1442    38.8281    757(28)           816.7826          289.2099 
  1443    38.8481    744(27)           820.2216          289.2922 
  1444    38.8681    700(26)           767.4046          289.3745 
  1445    38.8881    659(26)           644.6522          289.4567 
  1446    38.9081    543(23)           525.0916          289.5390 
  1447    38.9281    429(21)           440.8567          289.6213 
  1448    38.9481    345(19)           389.9228          289.7036 
  1449    38.9681    343(19)           361.0575          289.7858 
  1450    38.9881    321(18)           344.1948          289.8681 
  1451    39.0081    347(19)           333.3687          289.9504 
  1452    39.0281    319(18)           325.7567          290.0327 
  1453    39.0481    304(17)           320.0914          290.1150 
  1454    39.0681    340(18)           315.7344          290.1972 
  1455    39.0881    303(17)           312.3089          290.2795 
  1456    39.1081    330(18)           309.5689          290.3618 
  1457    39.1281    308(18)           307.3445          290.4441 
  1458    39.1481    296(17)           305.5165          290.5264 
  1459    39.1681    287(17)           303.9984          290.6086 
  1460    39.1881    302(17)           302.7259          290.6909 
  1461    39.2081    312(18)           301.6509          290.7732 
  1462    39.2281    284(17)           301.7693          290.8555 
  1463    39.2481    351(19)           301.0618          290.9378 
  1464    39.2681    298(17)           300.4723          291.0200 
  1465    39.2881    271(16)           299.9841          291.1023 
  1466    39.3081    304(17)           299.5846          291.1846 
  1467    39.3281    287(17)           299.7621          291.2669 
  1468    39.3481    293(17)           299.5491          291.3492 
  1469    39.3681    279(17)           296.0980          291.4314 
  1470    39.3881    323(18)           296.2294          291.5137 
  1471    39.4081    301(17)           296.4104          291.5960 
  1472    39.4281    281(17)           296.6450          291.6783 
  1473    39.4481    307(18)           296.9396          291.7606 
  1474    39.4681    318(18)           295.6888          291.8428 
  1475    39.4881    303(17)           296.2333          291.9251 
  1476    39.5081    309(18)           296.8669          292.0074 
  1477    39.5281    307(18)           297.6141          292.0897 
  1478    39.5481    277(17)           298.5084          292.1720 
  1479    39.5681    317(18)           299.5966          292.2542 
  1480    39.5881    352(19)           300.9457          292.3365 
  1481    39.6081    301(17)           302.6538          292.4188 
  1482    39.6281    312(18)           304.8721          292.5011 
  1483    39.6481    300(17)           307.8481          292.5833 
  1484    39.6681    327(18)           312.0509          292.6656 
  1485    39.6881    302(17)           318.5219          292.7479 
  1486    39.7081    345(19)           329.6476          292.8302 
  1487    39.7281    359(19)           350.0971          292.9125 
  1488    39.7481    372(19)           386.4250          292.9948 
  1489    39.7681    425(21)           442.8758          293.0770 
  1490    39.7881    448(21)           509.2344          293.1593 
  1491    39.8081    521(23)           541.4712          293.2416 
  1492    39.8281    499(22)           509.6799          293.3239 
  1493    39.8481    468(22)           461.2681          293.4062 
  1494    39.8681    420(20)           436.0672          293.4884 
  1495    39.8881    432(21)           436.4260          293.5707 
  1496    39.9081    418(20)           437.6544          293.6530 
  1497    39.9281    376(19)           413.1788          293.7353 
  1498    39.9481    377(19)           376.6831          293.8175 
  1499    39.9681    398(20)           347.2669          293.8998 
  1500    39.9881    315(18)           328.4746          293.9821 
  1501    40.0081    316(18)           317.7001          294.0644 
  1502    40.0281    315(18)           311.5994          294.1467 
  1503    40.0481    298(17)           307.8820          294.2289 
  1504    40.0681    302(17)           305.3848          294.3112 
  1505    40.0881    319(18)           303.5872          294.3935 
  1506    40.1081    322(18)           302.2416          294.4758 
  1507    40.1281    303(17)           301.2100          294.5581 
  1508    40.1481    293(17)           300.4053          294.6404 
  1509    40.1681    341(18)           299.7693          294.7226 
  1510    40.1881    313(18)           299.2614          294.8049 
  1511    40.2081    330(18)           298.8524          294.8872 
  1512    40.2281    340(18)           298.5214          294.9695 
  1513    40.2481    313(18)           298.2524          295.0518 
  1514    40.2681    271(16)           305.7382          295.1340 
  1515    40.2881    318(18)           306.1332          295.2163 
  1516    40.3081    317(18)           306.6283          295.2986 
  1517    40.3281    313(18)           307.2282          295.3809 
  1518    40.3481    333(18)           307.9414          295.4631 
  1519    40.3681    303(17)           308.7796          295.5454 
  1520    40.3881    337(18)           312.6896          295.6277 
  1521    40.4081    310(18)           314.1987          295.7100 
  1522    40.4281    302(17)           315.9267          295.7923 
  1523    40.4481    349(19)           317.9160          295.8745 
  1524    40.4681    320(18)           320.2201          295.9568 
  1525    40.4881    320(18)           322.5239          296.1567 
  1526    40.5081    334(18)           325.8351          296.3566 
  1527    40.5281    334(18)           329.7345          296.5565 
  1528    40.5481    349(19)           334.3812          296.7564 
  1529    40.5681    335(18)           339.9911          296.9563 
  1530    40.5881    347(19)           346.8647          297.1562 
  1531    40.6081    352(19)           355.4267          297.3561 
  1532    40.6281    400(20)           366.3025          297.5560 
  1533    40.6481    358(19)           380.4277          297.7559 
  1534    40.6681    414(20)           399.2855          297.9558 
  1535    40.6881    430(21)           425.4641          298.1557 
  1536    40.7081    435(21)           464.2583          298.3556 
  1537    40.7281    542(23)           527.8441          298.5555 
  1538    40.7481    660(26)           642.6288          298.7554 
  1539    40.7681    833(29)           853.3372          298.9553 
  1540    40.7881    1178(34)          1207.2007          299.1552 
  1541    40.8081    1595(40)          1688.8893          299.3551 
  1542    40.8281    1871(43)          2054.9673          299.5550 
  1543    40.8481    1764(42)          1937.3112          299.7549 
  1544    40.8681    1580(40)          1554.7974          299.9548 
  1545    40.8881    1300(36)          1296.5771          300.1547 
  1546    40.9081    1262(36)          1256.1091          300.3546 
  1547    40.9281    1231(35)          1323.4108          300.5545 
  1548    40.9481    1125(34)          1249.1171          300.7544 
  1549    40.9681    957(31)           998.5857          300.9543 
  1550    40.9881    724(27)           755.8326          301.1542 
  1551    41.0081    533(23)           591.5347          301.3541 
  1552    41.0281    468(22)           495.3248          301.5540 
  1553    41.0481    418(20)           441.2000          301.7539 
  1554    41.0681    411(20)           409.0103          301.9538 
  1555    41.0881    376(19)           387.8732          302.1537 
  1556    41.1081    379(19)           372.8517          302.3535 
  1557    41.1281    333(18)           361.6573          302.5534 
  1558    41.1481    343(19)           353.0694          302.7534 
  1559    41.1681    309(18)           346.3376          302.9532 
  1560    41.1881    331(18)           340.9678          303.1532 
  1561    41.2081    322(18)           336.6211          303.3531 
  1562    41.2281    311(18)           333.0588          303.5529 
  1563    41.2481    297(17)           330.1085          303.7529 
  1564    41.2681    306(17)           327.6432          303.9527 
  1565    41.2881    323(18)           325.5927          304.1786 
  1566    41.3081    326(18)           325.0300          304.4045 
  1567    41.3281    291(17)           323.6486          304.6305 
  1568    41.3481    329(18)           322.4943          304.8564 
  1569    41.3681    313(18)           321.5337          305.0823 
  1570    41.3881    286(17)           312.8109          305.3082 
  1571    41.4081    298(17)           312.7042          305.5341 
  1572    41.4281    325(18)           313.2734          305.7600 
  1573    41.4481    314(18)           313.3714          305.9859 
  1574    41.4681    302(17)           313.5505          306.2118 
  1575    41.4881    336(18)           309.8638          306.4377 
  1576    41.5081    299(17)           310.4876          306.6636 
  1577    41.5281    305(17)           311.1856          306.8896 
  1578    41.5481    306(17)           311.9774          307.1155 
  1579    41.5681    302(17)           312.8896          307.3414 
  1580    41.5881    337(18)           313.9592          307.5673 
  1581    41.6081    302(17)           315.2380          307.7932 
  1582    41.6281    324(18)           316.8021          308.0191 
  1583    41.6481    342(18)           318.7642          308.2450 
  1584    41.6681    328(18)           321.2993          308.4709 
  1585    41.6881    303(17)           324.6979          308.6968 
  1586    41.7081    362(19)           329.5046          308.9227 
  1587    41.7281    366(19)           336.9138          309.1487 
  1588    41.7481    359(19)           349.6496          309.3746 
  1589    41.7681    434(21)           373.0179          309.6004 
  1590    41.7881    436(21)           414.3289          309.8264 
  1591    41.8081    488(22)           476.9017          310.0523 
  1592    41.8281    581(24)           539.1959          310.2782 
  1593    41.8481    557(24)           541.6356          310.5041 
  1594    41.8681    575(24)           489.0962          310.7300 
  1595    41.8881    513(23)           444.7965          310.9559 
  1596    41.9081    517(23)           431.5574          311.1818 
  1597    41.9281    507(23)           442.4774          311.4077 
  1598    41.9481    464(22)           446.8970          311.6336 
  1599    41.9681    455(21)           419.7245          311.8595 
  1600    41.9881    470(22)           383.8726          312.0854 
  1601    42.0081    360(19)           357.8052          312.3114 
  1602    42.0281    355(19)           342.2935          312.5373 
  1603    42.0481    306(17)           333.6835          312.7632 
  1604    42.0681    344(19)           328.7575          312.9891 
  1605    42.0881    322(18)           325.6772          313.2150 
  1606    42.1081    330(18)           323.5919          313.4409 
  1607    42.1281    317(18)           322.1132          313.6668 
  1608    42.1481    297(17)           321.0394          313.8927 
  1609    42.1681    316(18)           320.2497          314.1186 
  1610    42.1881    287(17)           319.6658          314.3445 
  1611    42.2081    319(18)           319.2350          314.5705 
  1612    42.2281    307(18)           318.9206          314.7964 
  1613    42.2481    308(18)           318.6962          315.0223 
  1614    42.2681    294(17)           318.5428          315.2482 
  1615    42.2881    334(18)           318.4458          315.4741 
  1616    42.3081    297(17)           318.3947          315.7000 
  1617    42.3281    293(17)           318.3809          315.9259 
  1618    42.3481    354(19)           318.3981          316.1518 
  1619    42.3681    254(16)           317.2743          316.3777 
  1620    42.3881    313(18)           317.4217          316.6036 
  1621    42.4081    329(18)           317.5789          316.8296 
  1622    42.4281    327(18)           317.7443          317.0554 
  1623    42.4481    299(17)           317.9168          317.2813 
  1624    42.4681    303(17)           317.5073          317.5073 
  1625    42.4881    321(18)           317.7332          317.7332 
  1626    42.5081    301(17)           317.9591          317.9591 
  1627    42.5281    307(18)           318.1850          318.1850 
  1628    42.5481    309(18)           318.4109          318.4109 
  1629    42.5681    303(17)           318.6368          318.6368 
  1630    42.5881    294(17)           318.8627          318.8627 
  1631    42.6081    337(18)           319.0886          319.0886 
  1632    42.6281    316(18)           319.3145          319.3145 
  1633    42.6481    314(18)           319.5404          319.5404 
  1634    42.6681    320(18)           319.7664          319.7664 
  1635    42.6881    290(17)           319.9922          319.9922 
  1636    42.7081    326(18)           320.2182          320.2182 
  1637    42.7281    326(18)           320.4310          320.4310 
  1638    42.7481    286(17)           320.6439          320.6439 
  1639    42.7681    320(18)           320.8567          320.8567 
  1640    42.7881    321(18)           321.0695          321.0695 
  1641    42.8081    333(18)           321.2824          321.2824 
  1642    42.8281    325(18)           321.4952          321.4952 
  1643    42.8481    323(18)           321.7081          321.7081 
  1644    42.8681    288(17)           321.9209          321.9209 
  1645    42.8881    314(18)           322.1338          322.1338 
  1646    42.9081    329(18)           322.3466          322.3466 
  1647    42.9281    292(17)           322.5594          322.5594 
  1648    42.9481    307(18)           322.7722          322.7722 
  1649    42.9681    301(17)           322.9851          322.9851 
  1650    42.9881    287(17)           323.1979          323.1979 
  1651    43.0081    311(18)           323.4108          323.4108 
  1652    43.0281    285(17)           323.6237          323.6237 
  1653    43.0481    323(18)           323.8365          323.8365 
  1654    43.0681    322(18)           324.0493          324.0493 
  1655    43.0881    332(18)           324.2622          324.2622 
  1656    43.1081    339(18)           324.4750          324.4750 
  1657    43.1281    308(18)           324.6878          324.6878 
  1658    43.1481    355(19)           324.9007          324.9007 
  1659    43.1681    359(19)           325.1135          325.1135 
  1660    43.1881    334(18)           325.3264          325.3264 
  1661    43.2081    319(18)           325.5392          325.5392 
  1662    43.2281    331(18)           325.7521          325.7521 
  1663    43.2481    340(18)           325.9649          325.9649 
  1664    43.2681    406(20)           326.1777          326.1777 
  1665    43.2881    367(19)           326.3906          326.3906 
  1666    43.3081    389(20)           326.6034          326.6034 
  1667    43.3281    359(19)           355.4738          326.8163 
  1668    43.3481    349(19)           358.3070          327.0291 
  1669    43.3681    379(19)           361.5157          327.2420 
  1670    43.3881    345(19)           365.1747          327.4548 
  1671    43.4081    409(20)           369.3787          327.6677 
  1672    43.4281    393(20)           374.2474          327.8805 
  1673    43.4481    396(20)           394.2386          328.0933 
  1674    43.4681    361(19)           402.2799          328.3062 
  1675    43.4881    422(21)           411.8105          328.5190 
  1676    43.5081    431(21)           423.2358          328.7318 
  1677    43.5281    427(21)           437.1098          328.9447 
  1678    43.5481    453(21)           454.2048          329.1575 
  1679    43.5681    507(23)           475.6237          329.3704 
  1680    43.5881    559(24)           502.9840          329.5833 
  1681    43.6081    568(24)           538.7255          329.7961 
  1682    43.6281    593(24)           586.7054          330.0089 
  1683    43.6481    691(26)           653.2858          330.2217 
  1684    43.6681    776(28)           750.0485          330.4346 
  1685    43.6881    937(31)           901.1809          330.6474 
  1686    43.7081    1180(34)          1161.3120          330.8603 
  1687    43.7281    1849(43)          1641.8206          331.0731 
  1688    43.7481    2762(53)          2510.2349          331.2860 
  1689    43.7681    3807(62)          3839.9998          331.4988 
  1690    43.7881    4559(68)          4939.2188          331.7116 
  1691    43.8081    4460(67)          4453.7598          331.9245 
  1692    43.8281    3869(62)          3233.7949          332.1373 
  1693    43.8481    3123(56)          2485.6333          332.3502 
  1694    43.8681    2719(52)          2381.9194          332.5630 
  1695    43.8881    2810(53)          2739.6274          332.7758 
  1696    43.9081    2821(53)          2909.7312          332.9887 
  1697    43.9281    2402(49)          2333.0259          333.2015 
  1698    43.9481    1980(44)          1617.7056          333.4144 
  1699    43.9681    1361(37)          1140.4607          333.6272 
  1700    43.9881    919(30)           869.2407          333.8401 
  1701    44.0081    739(27)           717.2207          334.0529 
  1702    44.0281    642(25)           625.6910          334.2657 
  1703    44.0481    529(23)           565.2692          334.4786 
  1704    44.0681    489(22)           522.6196          334.6914 
  1705    44.0881    466(22)           491.1968          334.9043 
  1706    44.1081    465(22)           467.3291          335.1171 
  1707    44.1281    411(20)           448.7466          335.3300 
  1708    44.1481    436(21)           433.9883          335.5428 
  1709    44.1681    390(20)           422.0677          335.7556 
  1710    44.1881    361(19)           412.3000          335.9685 
  1711    44.2081    323(18)           404.1973          336.1813 
  1712    44.2281    366(19)           397.3069          336.2972 
  1713    44.2481    357(19)           361.9077          336.4130 
  1714    44.2681    332(18)           359.3185          336.5288 
  1715    44.2881    412(20)           357.1362          336.6447 
  1716    44.3081    359(19)           355.2837          336.7605 
  1717    44.3281    334(18)           367.1932          336.8763 
  1718    44.3481    362(19)           367.2211          336.9922 
  1719    44.3681    375(19)           353.6009          337.1080 
  1720    44.3881    358(19)           355.6053          337.2238 
  1721    44.4081    361(19)           357.9521          337.3397 
  1722    44.4281    357(19)           360.7282          337.4555 
  1723    44.4481    356(19)           370.7126          337.5714 
  1724    44.4681    362(19)           375.4333          337.6872 
  1725    44.4881    436(21)           381.1958          337.8030 
  1726    44.5081    393(20)           388.3416          337.9189 
  1727    44.5281    396(20)           397.3650          338.0347 
  1728    44.5481    415(20)           409.0019          338.1505 
  1729    44.5681    449(21)           424.3855          338.2664 
  1730    44.5881    413(20)           445.3331          338.3822 
  1731    44.6081    470(22)           474.9156          338.4980 
  1732    44.6281    499(22)           518.8403          338.6139 
  1733    44.6481    602(25)           589.0181          338.7297 
  1734    44.6681    816(29)           711.8866          338.8456 
  1735    44.6881    971(31)           940.0474          338.9614 
  1736    44.7081    1405(37)          1347.8818          339.0772 
  1737    44.7281    1890(43)          1908.9534          339.1931 
  1738    44.7481    2034(45)          2113.0425          339.3089 
  1739    44.7681    1910(44)          1680.9875          339.4247 
  1740    44.7881    1620(40)          1249.3176          339.5406 
  1741    44.8081    1195(35)          1068.1372          339.6564 
  1742    44.8281    1244(35)          1116.7749          339.7722 
  1743    44.8481    1264(36)          1296.4771          339.8881 
  1744    44.8681    1272(36)          1284.8503          340.0039 
  1745    44.8881    1118(33)          1001.9563          340.1198 
  1746    44.9081    842(29)           751.1915          340.2356 
  1747    44.9281    696(26)           602.4285          340.3514 
  1748    44.9481    551(23)           520.1127          340.4672 
  1749    44.9681    466(22)           472.5569          340.5831 
  1750    44.9881    431(21)           442.5837          340.6989 
  1751    45.0081    440(21)           422.2036          340.8148 
  1752    45.0281    377(19)           407.6134          340.9306 
  1753    45.0481    401(20)           396.7802          341.0464 
  1754    45.0681    352(19)           388.5050          341.1623 
  1755    45.0881    379(19)           382.0362          341.2781 
  1756    45.1081    360(19)           376.8827          341.3939 
  1757    45.1281    393(20)           372.7090          341.5098 
  1758    45.1481    397(20)           369.2832          341.6256 
  1759    45.1681    357(19)           353.5860          341.7414 
  1760    45.1881    359(19)           352.3206          341.8573 
  1761    45.2081    350(19)           351.2824          341.9731 
  1762    45.2281    340(18)           350.4246          342.0890 
  1763    45.2481    353(19)           349.7114          342.2048 
  1764    45.2681    347(19)           342.3206          342.3206 
  1765    45.2881    332(18)           342.4364          342.4364 
  1766    45.3081    378(19)           383.7761          342.5523 
  1767    45.3281    372(19)           388.6774          342.6681 
  1768    45.3481    394(20)           394.4590          342.7840 
  1769    45.3681    370(19)           401.3497          342.8998 
  1770    45.3881    415(20)           409.6573          343.0156 
  1771    45.4081    482(22)           419.8036          343.1315 
  1772    45.4281    463(22)           432.3753          343.2473 
  1773    45.4481    459(21)           470.6343          343.3631 
  1774    45.4681    469(22)           493.7534          343.4790 
  1775    45.4881    527(23)           523.8050          343.5948 
  1776    45.5081    537(23)           563.8901          343.7106 
  1777    45.5281    596(24)           619.0436          343.8265 
  1778    45.5481    692(26)           697.8728          343.9423 
  1779    45.5681    787(28)           816.1760          344.0582 
  1780    45.5881    1048(32)          1005.8276          344.1740 
  1781    45.6081    1522(39)          1335.6388          344.2898 
  1782    45.6281    2074(46)          1948.0958          344.4056 
  1783    45.6481    3123(56)          3061.8486          344.5215 
  1784    45.6681    3978(63)          4513.2134          344.6373 
  1785    45.6881    4147(64)          4616.5752          344.7532 
  1786    45.7081    3654(60)          3303.1567          344.8690 
  1787    45.7281    2882(54)          2341.6355          344.9848 
  1788    45.7481    2332(48)          2017.8098          345.1007 
  1789    45.7681    2213(47)          2223.6143          345.2165 
  1790    45.7881    2462(50)          2736.8591          345.3323 
  1791    45.8081    2472(50)          2645.1340          345.4482 
  1792    45.8281    2058(45)          1879.9829          345.5640 
  1793    45.8481    1481(38)          1286.4404          345.6798 
  1794    45.8681    1075(33)           954.0618          345.7957 
  1795    45.8881    746(27)           769.5913          345.9115 
  1796    45.9081    632(25)           659.8073          346.0274 
  1797    45.9281    563(24)           589.0983          346.1432 
  1798    45.9481    529(23)           540.5985          346.2590 
  1799    45.9681    462(21)           505.7667          346.3748 
  1800    45.9881    449(21)           479.8417          346.4907 
  1801    46.0081    427(21)           459.9849          346.6065 
  1802    46.0281    422(21)           444.4147          346.7224 
  1803    46.0481    396(20)           390.5381          346.8382 
  1804    46.0681    405(20)           384.5263          346.9540 
  1805    46.0881    389(20)           379.7123          347.0699 
  1806    46.1081    390(20)           375.4113          346.7918 
  1807    46.1281    382(20)           371.8073          346.5137 
  1808    46.1481    359(19)           346.2356          346.2356 
  1809    46.1681    344(19)           345.9575          345.9575 
  1810    46.1881    373(19)           345.6793          345.6793 
  1811    46.2081    349(19)           345.4012          345.4012 
  1812    46.2281    353(19)           345.1231          345.1231 
  1813    46.2481    389(20)           344.8449          344.8449 
  1814    46.2681    357(19)           344.5669          344.5669 
  1815    46.2881    374(19)           373.6898          344.2888 
  1816    46.3081    408(20)           377.5239          344.0106 
  1817    46.3281    374(19)           382.2794          343.7325 
  1818    46.3481    381(20)           388.2512          343.4544 
  1819    46.3681    390(20)           395.8619          343.1763 
  1820    46.3881    442(21)           405.7320          342.8981 
  1821    46.4081    476(22)           432.9095          342.6200 
  1822    46.4281    488(22)           452.6075          342.3419 
  1823    46.4481    441(21)           479.8367          342.0638 
  1824    46.4681    543(23)           518.8863          341.7857 
  1825    46.4881    563(24)           577.5111          341.5076 
  1826    46.5081    707(27)           670.6694          341.2295 
  1827    46.5281    910(30)           829.2267          340.9513 
  1828    46.5481    1205(35)          1119.3824          340.6732 
  1829    46.5681    1733(42)          1663.3682          340.3951 
  1830    46.5881    2194(47)          2438.7866          340.1169 
  1831    46.6081    2303(48)          2544.1882          339.8389 
  1832    46.6281    2124(46)          1842.8192          339.5608 
  1833    46.6481    1709(41)          1335.7880          339.2826 
  1834    46.6681    1406(37)          1153.8750          339.0045 
  1835    46.6881    1303(36)          1227.7380          338.7264 
  1836    46.7081    1392(37)          1500.1724          338.4483 
  1837    46.7281    1449(38)          1553.9823          338.1701 
  1838    46.7481    1316(36)          1174.2107          337.8920 
  1839    46.7681    1025(32)           847.2383          337.6140 
  1840    46.7881    738(27)           664.8057          337.3358 
  1841    46.8081    609(25)           563.5527          337.0577 
  1842    46.8281    490(22)           503.1160          336.7796 
  1843    46.8481    472(22)           464.3148          336.5015 
  1844    46.8681    462(21)           437.8559          336.2233 
  1845    46.8881    385(20)           418.9231          335.9452 
  1846    46.9081    338(18)           404.8428          335.6671 
  1847    46.9281    380(19)           367.6135          335.3890 
  1848    46.9481    366(19)           362.0195          335.1109 
  1849    46.9681    329(18)           357.6320          334.8328 
  1850    46.9881    332(18)           354.1138          334.5547 
  1851    47.0081    337(18)           351.2370          334.2765 
  1852    47.0281    338(18)           348.8436          333.9984 
  1853    47.0481    354(19)           333.7203          333.7203 
  1854    47.0681    354(19)           333.4421          333.4421 
  1855    47.0881    368(19)           333.1640          333.1640 
  1856    47.1081    338(18)           332.8860          332.8860 
  1857    47.1281    350(19)           332.6078          332.6078 
  1858    47.1481    349(19)           332.3297          332.3297 
  1859    47.1681    359(19)           332.0516          332.0516 
  1860    47.1881    316(18)           331.7735          331.7735 
  1861    47.2081    310(18)           331.4953          331.4953 
  1862    47.2281    329(18)           331.2172          331.2172 
  1863    47.2481    310(18)           330.9391          330.9391 
  1864    47.2681    332(18)           330.6610          330.6610 
  1865    47.2881    300(17)           330.3829          330.3829 
  1866    47.3081    363(19)           330.1048          330.1048 
  1867    47.3281    325(18)           329.8267          329.8267 
  1868    47.3481    357(19)           329.5485          329.5485 
  1869    47.3681    343(19)           329.2704          329.2704 
  1870    47.3881    319(18)           328.9923          328.9923 
  1871    47.4081    308(18)           328.7141          328.7141 
  1872    47.4281    354(19)           328.4361          328.4361 
  1873    47.4481    334(18)           328.1580          328.1580 
  1874    47.4681    317(18)           329.7476          329.7476 
  1875    47.4881    360(19)           331.3372          331.3372 
  1876    47.5081    339(18)           332.9268          332.9268 
  1877    47.5281    368(19)           334.5165          334.5165 
  1878    47.5481    347(19)           336.1061          336.1061 
  1879    47.5681    305(17)           337.6957          337.6957 
  1880    47.5881    333(18)           339.2854          339.2854 
  1881    47.6081    333(18)           340.8747          340.8747 
  1882    47.6281    306(17)           342.4644          342.4644 
  1883    47.6481    316(18)           344.0540          344.0540 
  1884    47.6681    367(19)           345.6436          345.6436 
  1885    47.6881    322(18)           347.2332          347.2332 
  1886    47.7081    333(18)           348.8229          348.8229 
  1887    47.7281    368(19)           350.4125          350.4125 
  1888    47.7481    329(18)           352.0021          352.0021 
  1889    47.7681    351(19)           353.5915          353.5915 
  1890    47.7881    351(19)           353.3337          353.3337 
  1891    47.8081    315(18)           353.0759          353.0759 
  1892    47.8281    322(18)           352.8181          352.8181 
  1893    47.8481    338(18)           352.5603          352.5603 
  1894    47.8681    307(18)           352.3025          352.3025 
  1895    47.8881    335(18)           352.0447          352.0447 
  1896    47.9081    337(18)           351.7869          351.7869 
  1897    47.9281    343(19)           351.5292          351.5292 
  1898    47.9481    353(19)           351.2714          351.2714 
  1899    47.9681    356(19)           351.0136          351.0136 
  1900    47.9881    369(19)           350.7558          350.7558 
  1901    48.0081    353(19)           350.4980          350.4980 
  1902    48.0281    366(19)           350.2402          350.2402 
  1903    48.0481    383(20)           349.9825          349.9825 
  1904    48.0681    380(19)           349.7247          349.7247 
  1905    48.0881    417(20)           428.7530          349.4669 
  1906    48.1081    460(21)           439.5275          349.2091 
  1907    48.1281    463(22)           452.7622          348.9514 
  1908    48.1481    521(23)           469.2380          348.6936 
  1909    48.1681    587(24)           490.0721          348.4358 
  1910    48.1881    551(23)           516.9025          348.1780 
  1911    48.2081    585(24)           589.0084          347.9202 
  1912    48.2281    631(25)           641.6378          347.6624 
  1913    48.2481    683(26)           713.9984          347.4046 
  1914    48.2681    756(27)           817.1802          347.1469 
  1915    48.2881    933(31)           971.1564          346.8891 
  1916    48.3081    1204(35)          1214.0044          346.6313 
  1917    48.3281    1710(41)          1623.3250          346.3735 
  1918    48.3481    2528(50)          2362.7642          346.1157 
  1919    48.3681    3711(61)          3730.1638          345.8579 
  1920    48.3881    4732(69)          5700.9214          345.6001 
  1921    48.4081    5049(71)          6140.0811          345.3423 
  1922    48.4281    4740(69)          4401.0708          345.0846 
  1923    48.4481    3647(60)          3010.6499          344.8268 
  1924    48.4681    2778(53)          2436.6091          344.5690 
  1925    48.4881    2594(51)          2489.9583          344.3112 
  1926    48.5081    2791(53)          3096.8821          344.0534 
  1927    48.5281    2978(55)          3599.3569          343.7957 
  1928    48.5481    2761(53)          2885.2983          343.5379 
  1929    48.5681    2282(48)          1924.3333          343.2801 
  1930    48.5881    1624(40)          1341.5024          343.0223 
  1931    48.6081    1087(33)          1019.4941          342.7646 
  1932    48.6281    822(29)           831.3194          342.5068 
  1933    48.6481    669(26)           713.1284          342.2490 
  1934    48.6681    603(25)           634.0724          341.9912 
  1935    48.6881    541(23)           578.4359          341.7334 
  1936    48.7081    508(23)           537.6565          341.4756 
  1937    48.7281    488(22)           434.4069          341.2178 
  1938    48.7481    463(22)           418.3810          340.9600 
  1939    48.7681    397(20)           406.0184          340.7023 
  1940    48.7881    450(21)           396.2696          340.4445 
  1941    48.8081    383(20)           388.4382          340.1867 
  1942    48.8281    363(19)           382.0428          339.9289 
  1943    48.8481    376(19)           339.6711          339.6711 
  1944    48.8681    381(20)           339.4133          339.4133 
  1945    48.8881    370(19)           339.1555          339.1555 
  1946    48.9081    365(19)           338.8978          338.8978 
  1947    48.9281    369(19)           338.6400          338.6400 
  1948    48.9481    376(19)           338.3822          338.3822 
  1949    48.9681    353(19)           356.2595          338.1245 
  1950    48.9881    359(19)           358.5083          337.8666 
  1951    49.0081    343(19)           361.3115          337.6089 
  1952    49.0281    406(20)           364.8440          337.3511 
  1953    49.0481    393(20)           369.3552          337.0933 
  1954    49.0681    369(19)           375.2093          336.8355 
  1955    49.0881    381(20)           391.2416          336.5777 
  1956    49.1081    414(20)           402.8356          336.3200 
  1957    49.1281    431(21)           418.7977          336.0622 
  1958    49.1481    407(20)           441.5498          335.8044 
  1959    49.1681    469(22)           475.4091          335.5466 
  1960    49.1881    572(24)           528.5529          335.2888 
  1961    49.2081    680(26)           617.4742          335.0310 
  1962    49.2281    841(29)           776.6827          334.7732 
  1963    49.2481    1114(33)          1070.0630          334.5154 
  1964    49.2681    1393(37)          1509.4923          334.2577 
  1965    49.2881    1488(39)          1665.8124          333.9999 
  1966    49.3081    1371(37)          1296.2292          333.7421 
  1967    49.3281    1116(33)           961.7603          333.4843 
  1968    49.3481    883(30)           810.8496          333.2265 
  1969    49.3681    855(29)           800.5715          332.9688 
  1970    49.3881    902(30)           915.7198          332.7110 
  1971    49.4081    962(31)          1062.6191          332.4532 
  1972    49.4281    969(31)           961.7927          332.1954 
  1973    49.4481    813(29)           735.0388          331.9377 
  1974    49.4681    652(26)           583.9455          331.6798 
  1975    49.4881    522(23)           499.9136          331.4221 
  1976    49.5081    413(20)           451.3704          331.1643 
  1977    49.5281    407(20)           421.2441          330.9065 
  1978    49.5481    363(19)           401.2764          330.6487 
  1979    49.5681    394(20)           387.3066          330.3909 
  1980    49.5881    402(20)           377.0972          330.1331 
  1981    49.6081    348(19)           352.4215          329.8754 
  1982    49.6281    360(19)           348.2791          329.6176 
  1983    49.6481    365(19)           345.0534          329.3598 
  1984    49.6681    330(18)           342.4790          329.1020 
  1985    49.6881    351(19)           340.3793          328.8442 
  1986    49.7081    354(19)           338.6336          328.5864 
  1987    49.7281    326(18)           328.3286          328.3286 
  1988    49.7481    355(19)           328.0709          328.0709 
  1989    49.7681    318(18)           327.8131          327.8131 
  1990    49.7881    321(18)           327.5553          327.5553 
  1991    49.8081    321(18)           327.2975          327.2975 
  1992    49.8281    318(18)           327.0397          327.0397 
  1993    49.8481    320(18)           326.7820          326.7820 
  1994    49.8681    314(18)           326.5242          326.5242 
  1995    49.8881    310(18)           326.2664          326.2664 
  1996    49.9081    345(19)           326.0086          326.0086 
  1997    49.9281    340(18)           325.7509          325.7509 
  1998    49.9481    343(19)           325.4930          325.4930 
  1999    49.9681    319(18)           325.2353          325.2353 
  2000    49.9881    353(19)           324.9775          324.9775 
  2001    50.0081    329(18)           324.7197          324.7197 
  2002    50.0281    306(17)           324.4619          324.4619 
  2003    50.0481    320(18)           324.2041          324.2041 
  2004    50.0681    319(18)           323.9463          323.9463 
  2005    50.0881    330(18)           323.6885          323.6885 
  2006    50.1081    294(17)           323.4308          323.4308 
  2007    50.1281    290(17)           323.1730          323.1730 
  2008    50.1481    287(17)           322.9152          322.9152 
  2009    50.1681    320(18)           322.6574          322.6574 
  2010    50.1881    349(19)           322.3996          322.3996 
  2011    50.2081    304(17)           321.7325          321.7325 
  2012    50.2281    312(18)           321.0654          321.0654 
  2013    50.2481    306(17)           320.3983          320.3983 
  2014    50.2681    316(18)           319.7314          319.7314 
  2015    50.2881    307(18)           319.0643          319.0643 
  2016    50.3081    291(17)           318.3972          318.3972 
  2017    50.3281    307(18)           317.7301          317.7301 
  2018    50.3481    293(17)           317.0630          317.0630 
  2019    50.3681    309(18)           316.3959          316.3959 
  2020    50.3881    333(18)           315.7288          315.7288 
  2021    50.4081    321(18)           315.0617          315.0617 
  2022    50.4281    329(18)           314.3948          314.3948 
  2023    50.4481    317(18)           313.7277          313.7277 
  2024    50.4681    316(18)           313.0606          313.0606 
  2025    50.4881    321(18)           312.3935          312.3935 
  2026    50.5081    312(18)           311.7264          311.7264 
  2027    50.5281    345(19)           311.0593          311.0593 
  2028    50.5481    303(17)           310.3922          310.3922 
  2029    50.5681    333(18)           309.7251          309.7251 
  2030    50.5881    300(17)           309.0580          309.0580 
  2031    50.6081    314(18)           308.3911          308.3911 
  2032    50.6281    305(17)           308.5806          308.5806 
  2033    50.6481    342(18)           308.7702          308.7702 
  2034    50.6681    332(18)           308.9597          308.9597 
  2035    50.6881    328(18)           321.1253          309.1493 
  2036    50.7081    304(17)           322.9155          309.3389 
  2037    50.7281    347(19)           325.0474          309.5284 
  2038    50.7481    349(19)           327.6246          309.7180 
  2039    50.7681    315(18)           330.7925          309.9075 
  2040    50.7881    333(18)           334.7629          310.0971 
  2041    50.8081    355(19)           339.8470          310.2867 
  2042    50.8281    340(18)           352.5149          310.4762 
  2043    50.8481    372(19)           362.3488          310.6658 
  2044    50.8681    359(19)           375.9578          310.8554 
  2045    50.8881    359(19)           395.5732          311.0449 
  2046    50.9081    398(20)           425.2761          311.2345 
  2047    50.9281    442(21)           472.9890          311.4240 
  2048    50.9481    553(24)           554.9543          311.6136 
  2049    50.9681    645(25)           703.5944          311.8032 
  2050    50.9881    833(29)           958.8822          311.9927 
  2051    51.0081    949(31)          1208.1832          312.1823 
  2052    51.0281    921(30)          1102.4067          312.3719 
  2053    51.0481    816(29)           834.9295          312.5614 
  2054    51.0681    685(26)           672.1072          312.7510 
  2055    51.0881    576(24)           613.3557          312.9406 
  2056    51.1081    590(24)           636.1132          313.1301 
  2057    51.1281    684(26)           732.9828          313.3196 
  2058    51.1481    647(25)           804.5316          313.5092 
  2059    51.1681    682(26)           699.7916          313.6988 
  2060    51.1881    600(24)           558.0731          313.8883 
  2061    51.2081    470(22)           469.9287          314.0779 
  2062    51.2281    433(21)           420.4847          314.2675 
  2063    51.2481    351(19)           391.4242          314.4570 
  2064    51.2681    365(19)           373.1674          314.6465 
  2065    51.2881    369(19)           360.9933          314.8361 
  2066    51.3081    344(19)           352.4780          315.0257 
  2067    51.3281    331(18)           346.2898          315.2152 
  2068    51.3481    322(18)           330.4639          315.4048 
  2069    51.3681    369(19)           328.1144          315.5944 
  2070    51.3881    378(19)           326.3522          315.7839 
  2071    51.4081    337(18)           325.0104          315.9735 
  2072    51.4281    329(18)           323.9772          316.1631 
  2073    51.4481    306(17)           323.1751          316.3526 
  2074    51.4681    307(18)           316.5422          316.5422 
  2075    51.4881    309(18)           316.7318          316.7318 
  2076    51.5081    345(19)           316.9213          316.9213 
  2077    51.5281    338(18)           349.3044          317.1109 
  2078    51.5481    374(19)           353.6699          317.3004 
  2079    51.5681    398(20)           358.8987          317.4900 
  2080    51.5881    396(20)           365.2442          317.6796 
  2081    51.6081    416(20)           373.0581          317.8691 
  2082    51.6281    419(20)           382.8464          318.0587 
  2083    51.6481    398(20)           395.3431          318.2482 
  2084    51.6681    451(21)           427.5069          318.4378 
  2085    51.6881    441(21)           451.4262          318.6273 
  2086    51.7081    471(22)           484.1108          318.8169 
  2087    51.7281    487(22)           530.4292          319.0065 
  2088    51.7481    546(23)           599.0361          319.1960 
  2089    51.7681    653(26)           706.2240          319.3856 
  2090    51.7881    853(29)           884.5959          319.5751 
  2091    51.8081    1157(34)          1200.5693          319.7647 
  2092    51.8281    1730(42)          1768.0820          319.9543 
  2093    51.8481    2284(48)          2565.7600          320.1438 
  2094    51.8681    2351(48)          2784.6699          320.3334 
  2095    51.8881    2234(47)          2102.1130          320.5230 
  2096    51.9081    1755(42)          1491.8390          320.7125 
  2097    51.9281    1348(37)          1199.8057          320.9021 
  2098    51.9481    1150(34)          1147.6809          321.0916 
  2099    51.9681    1248(35)          1308.2271          321.2812 
  2100    51.9881    1411(38)          1611.1042          321.4708 
  2101    52.0081    1407(38)          1615.9852          321.6603 
  2102    52.0281    1267(36)          1222.3688          321.8499 
  2103    52.0481    1059(33)           887.5796          322.0395 
  2104    52.0681    732(27)           693.4401          322.2290 
  2105    52.0881    593(24)           582.5574          322.4186 
  2106    52.1081    542(23)           515.3008          322.6081 
  2107    52.1281    483(22)           471.7650          322.7977 
  2108    52.1481    457(21)           441.9975          322.9872 
  2109    52.1681    422(21)           420.7178          323.1768 
  2110    52.1881    371(19)           371.3950          323.3664 
  2111    52.2081    364(19)           363.0875          323.5559 
  2112    52.2281    401(20)           356.8324          323.7455 
  2113    52.2481    333(18)           352.0229          323.9351 
  2114    52.2681    361(19)           348.2602          324.1246 
  2115    52.2881    343(19)           345.2717          324.3141 
  2116    52.3081    338(18)           342.8690          324.5037 
  2117    52.3281    341(18)           324.6933          324.6933 
  2118    52.3481    332(18)           324.8828          324.8828 
  2119    52.3681    311(18)           344.8877          325.0724 
  2120    52.3881    367(19)           347.6520          325.2620 
  2121    52.4081    388(20)           350.9493          325.4515 
  2122    52.4281    375(19)           354.9359          325.6411 
  2123    52.4481    412(20)           359.8316          325.8307 
  2124    52.4681    365(19)           365.9472          326.0202 
  2125    52.4881    402(20)           373.7383          326.2098 
  2126    52.5081    408(20)           393.4991          326.3994 
  2127    52.5281    402(20)           408.3271          326.5889 
  2128    52.5481    398(20)           428.5765          326.7785 
  2129    52.5681    411(20)           457.2643          326.9680 
  2130    52.5881    501(22)           499.7543          327.1576 
  2131    52.6081    607(25)           566.1354          327.3471 
  2132    52.6281    678(26)           676.5347          327.5367 
  2133    52.6481    907(30)           871.5628          327.7263 
  2134    52.6681    1249(35)          1218.4851          327.9158 
  2135    52.6881    1580(40)          1691.7495          328.1054 
  2136    52.7081    1720(41)          1799.8771          328.2950 
  2137    52.7281    1495(39)          1388.6520          328.4845 
  2138    52.7481    1325(36)          1027.8080          328.6741 
  2139    52.7681    963(31)           853.2039          328.8636 
  2140    52.7881    861(29)           818.1541          329.0532 
  2141    52.8081    916(30)           906.2766          329.2427 
  2142    52.8281    1034(32)          1086.8630          329.4323 
  2143    52.8481    1066(33)          1120.2642          329.6219 
  2144    52.8681    966(31)           897.2546          329.8114 
  2145    52.8881    776(28)           688.2441          330.0010 
  2146    52.9081    644(25)           564.4366          330.1906 
  2147    52.9281    523(23)           493.7340          330.3801 
  2148    52.9481    450(21)           451.0504          330.5697 
  2149    52.9681    398(20)           423.5895          330.7592 
  2150    52.9881    410(20)           404.9189          330.9488 
  2151    53.0081    359(19)           391.6420          331.1384 
  2152    53.0281    356(19)           361.3563          331.3279 
  2153    53.0481    367(19)           356.1930          331.5175 
  2154    53.0681    344(19)           352.3311          331.7071 
  2155    53.0881    360(19)           349.3838          331.8966 
  2156    53.1081    308(18)           347.0972          332.0862 
  2157    53.1281    332(18)           345.2985          332.2757 
  2158    53.1481    352(19)           343.8682          332.4653 
  2159    53.1681    324(18)           332.6548          332.6548 
  2160    53.1881    333(18)           331.9939          331.9939 
  2161    53.2081    361(19)           335.1230          331.3329 
  2162    53.2281    325(18)           334.9704          330.6719 
  2163    53.2481    336(18)           334.9266          330.0109 
  2164    53.2681    321(18)           335.0249          329.3500 
  2165    53.2881    358(19)           335.3119          328.6891 
  2166    53.3081    348(19)           335.8549          328.0281 
  2167    53.3281    327(18)           336.7539          327.3671 
  2168    53.3481    345(19)           339.9707          326.7061 
  2169    53.3681    340(18)           342.3696          326.0451 
  2170    53.3881    308(18)           345.9719          325.3842 
  2171    53.4081    333(18)           351.4900          324.7231 
  2172    53.4281    352(19)           360.2221          324.0623 
  2173    53.4481    343(19)           374.6825          323.4013 
  2174    53.4681    397(20)           399.9223          322.7403 
  2175    53.4881    433(21)           445.5747          322.0793 
  2176    53.5081    492(22)           521.0382          321.4184 
  2177    53.5281    532(23)           586.0625          320.7574 
  2178    53.5481    469(22)           548.6506          320.0964 
  2179    53.5681    442(21)           471.5873          319.4354 
  2180    53.5881    416(20)           423.7696          318.7744 
  2181    53.6081    397(20)           404.3116          318.1136 
  2182    53.6281    392(20)           406.4937          317.4526 
  2183    53.6481    369(19)           429.4796          316.7916 
  2184    53.6681    467(22)           458.0033          316.1306 
  2185    53.6881    418(20)           443.3011          315.4696 
  2186    53.7081    408(20)           400.1352          314.8087 
  2187    53.7281    368(19)           368.4305          314.1476 
  2188    53.7481    376(19)           349.8901          313.4867 
  2189    53.7681    368(19)           338.7993          312.8258 
  2190    53.7881    351(19)           331.6659          312.1648 
  2191    53.8081    353(19)           326.7355          311.5038 
  2192    53.8281    323(18)           324.3242          312.0585 
  2193    53.8481    300(17)           322.7298          312.6131 
  2194    53.8681    332(18)           318.1904          313.1678 
  2195    53.8881    314(18)           317.8775          313.7224 
  2196    53.9081    310(18)           317.7695          314.2770 
  2197    53.9281    335(18)           317.8072          314.8316 
  2198    53.9481    326(18)           317.9510          315.3862 
  2199    53.9681    289(17)           318.1739          315.9409 
  2200    53.9881    319(18)           318.4570          316.4955 
  2201    54.0081    297(17)           317.0501          317.0501 
  2202    54.0281    325(18)           322.0448          317.6048 
  2203    54.0481    314(18)           323.1922          318.1594 
  2204    54.0681    322(18)           324.4660          318.7141 
  2205    54.0881    312(18)           325.9043          319.2687 
  2206    54.1081    316(18)           327.5607          319.8232 
  2207    54.1281    338(18)           329.5131          320.3779 
  2208    54.1481    334(18)           331.8759          320.9325 
  2209    54.1681    322(18)           336.9107          321.4872 
  2210    54.1881    337(18)           340.9933          322.0418 
  2211    54.2081    324(18)           346.4501          322.5965 
  2212    54.2281    357(19)           354.0858          323.1511 
  2213    54.2481    342(18)           365.3601          323.7057 
  2214    54.2681    386(20)           383.0691          324.2603 
  2215    54.2881    461(21)           412.8109          324.8149 
  2216    54.3081    523(23)           465.2273          325.3696 
  2217    54.3281    624(25)           551.4608          325.9242 
  2218    54.3481    748(27)           631.2892          326.4789 
  2219    54.3681    688(26)           597.5304          327.0335 
  2220    54.3881    637(25)           509.5968          327.5881 
  2221    54.4081    547(23)           452.6359          328.1428 
  2222    54.4281    491(22)           428.6065          328.6973 
  2223    54.4481    491(22)           429.1588          329.2520 
  2224    54.4681    488(22)           453.1658          329.8066 
  2225    54.4881    553(24)           489.8735          330.3612 
  2226    54.5081    558(24)           486.5255          330.9159 
  2227    54.5281    484(22)           439.7958          331.4705 
  2228    54.5481    458(21)           400.9989          332.0251 
  2229    54.5681    400(20)           378.3700          332.5798 
  2230    54.5881    364(19)           365.4695          333.1344 
  2231    54.6081    314(18)           357.7652          333.6890 
  2232    54.6281    336(18)           352.9262          334.2436 
  2233    54.6481    320(18)           349.7666          334.7982 
  2234    54.6681    280(17)           347.6493          335.3529 
  2235    54.6881    358(19)           342.0688          335.9075 
  2236    54.7081    357(19)           341.5427          336.4622 
  2237    54.7281    314(18)           341.2754          337.0168 
  2238    54.7481    336(18)           341.1912          337.5715 
  2239    54.7681    334(18)           341.2396          338.1260 
  2240    54.7881    341(18)           341.3867          338.6806 
  2241    54.8081    322(18)           340.9727          338.5994 
  2242    54.8281    348(19)           353.3052          338.5182 
  2243    54.8481    346(19)           355.1173          338.4370 
  2244    54.8681    352(19)           357.3153          338.3558 
  2245    54.8881    362(19)           360.0107          338.2746 
  2246    54.9081    329(18)           363.3581          338.1934 
  2247    54.9281    333(18)           367.5757          338.1122 
  2248    54.9481    323(18)           372.9832          338.0310 
  2249    54.9681    387(20)           380.0551          337.9498 
  2250    54.9881    372(19)           397.2384          337.8686 
  2251    55.0081    408(20)           411.3050          337.7874 
  2252    55.0281    387(20)           431.1278          337.7061 
  2253    55.0481    414(20)           460.2274          337.6249 
  2254    55.0681    501(22)           505.1037          337.5437 
  2255    55.0881    569(24)           578.3947          337.4625 
  2256    55.1081    716(27)           705.1370          337.3813 
  2257    55.1281    939(31)           928.4301          337.3001 
  2258    55.1481    1165(34)          1256.1847          337.2189 
  2259    55.1681    1218(35)          1420.2605          337.1377 
  2260    55.1881    1163(34)          1180.3279          337.0565 
  2261    55.2081    965(31)           894.9342          336.9753 
  2262    55.2281    814(29)           735.2577          336.8940 
  2263    55.2481    730(27)           677.0165          336.8128 
  2264    55.2681    692(26)           699.1498          336.7317 
  2265    55.2881    793(28)           800.5165          336.6505 
  2266    55.3081    869(29)           914.5917          336.5692 
  2267    55.3281    802(28)           853.0422          336.4880 
  2268    55.3481    760(28)           683.5157          336.4068 
  2269    55.3681    609(25)           559.0281          336.3256 
  2270    55.3881    455(21)           486.4505          336.2444 
  2271    55.4081    427(21)           443.7131          336.1632 
  2272    55.4281    389(20)           417.0278          336.0820 
  2273    55.4481    394(20)           399.3322          336.0008 
  2274    55.4681    397(20)           386.9858          335.9196 
  2275    55.4881    369(19)           361.8970          335.8383 
  2276    55.5081    366(19)           356.9323          335.7571 
  2277    55.5281    409(20)           353.2085          335.6759 
  2278    55.5481    394(20)           350.3418          335.5947 
  2279    55.5681    369(19)           348.0850          335.5135 
  2280    55.5881    367(19)           346.2734          335.4323 
  2281    55.6081    379(19)           344.7942          335.3511 
  2282    55.6281    441(21)           413.0848          335.2699 
  2283    55.6481    391(20)           413.4668          335.1887 
  2284    55.6681    424(21)           423.9019          335.1075 
  2285    55.6881    474(22)           436.5910          335.0263 
  2286    55.7081    511(23)           452.2216          334.9451 
  2287    55.7281    529(23)           471.7618          334.8639 
  2288    55.7481    562(24)           496.6075          334.7827 
  2289    55.7681    513(23)           528.8210          334.7014 
  2290    55.7881    621(25)           607.2628          334.6202 
  2291    55.8081    650(25)           670.1963          334.5390 
  2292    55.8281    758(28)           757.9267          334.4578 
  2293    55.8481    807(28)           885.0913          334.3766 
  2294    55.8681    1073(33)          1078.2819          334.2954 
  2295    55.8881    1434(38)          1388.4083          334.2142 
  2296    55.9081    2110(46)          1915.9612          334.1330 
  2297    55.9281    3038(55)          2843.4114          334.0518 
  2298    55.9481    3934(63)          4309.4927          333.9706 
  2299    55.9681    4887(70)          5467.8364          333.8894 
  2300    55.9881    4675(68)          4721.3403          333.8082 
  2301    56.0081    3905(62)          3282.4797          333.7270 
  2302    56.0281    2888(54)          2370.2476          333.6458 
  2303    56.0481    2309(48)          1973.3320          333.5645 
  2304    56.0681    2089(46)          1959.2897          333.4833 
  2305    56.0881    2340(48)          2312.5618          333.4021 
  2306    56.1081    2694(52)          2918.8472          333.3209 
  2307    56.1281    2805(53)          3007.5759          333.2397 
  2308    56.1481    2556(51)          2283.7019          333.1585 
  2309    56.1681    2032(45)          1587.6663          333.0773 
  2310    56.1881    1332(36)          1162.4407          332.9961 
  2311    56.2081    992(31)           914.7416          332.9149 
  2312    56.2281    713(27)           763.4225          332.8336 
  2313    56.2481    678(26)           665.2528          332.7524 
  2314    56.2681    580(24)           598.0568          332.6713 
  2315    56.2881    539(23)           549.9453          332.5900 
  2316    56.3081    500(22)           442.9727          332.5088 
  2317    56.3281    501(22)           423.2965          332.4276 
  2318    56.3481    460(21)           408.3593          332.3464 
  2319    56.3681    415(20)           396.7601          332.2652 
  2320    56.3881    383(20)           387.5758          332.1840 
  2321    56.4081    396(20)           380.1798          332.1028 
  2322    56.4281    385(20)           374.1361          332.0216 
  2323    56.4481    373(19)           331.9404          331.9404 
  2324    56.4681    378(19)           331.8592          331.8592 
  2325    56.4881    358(19)           331.7780          331.7780 
  2326    56.5081    366(19)           331.6967          331.6967 
  2327    56.5281    325(18)           331.6155          331.6155 
  2328    56.5481    383(20)           331.5343          331.5343 
  2329    56.5681    330(18)           331.4531          331.4531 
  2330    56.5881    353(19)           331.3719          331.3719 
  2331    56.6081    351(19)           331.2907          331.2907 
  2332    56.6281    365(19)           331.2095          331.2095 
  2333    56.6481    314(18)           331.1283          331.1283 
  2334    56.6681    305(17)           331.0471          331.0471 
  2335    56.6881    320(18)           330.9659          330.9659 
  2336    56.7081    322(18)           330.8847          330.8847 
  2337    56.7281    309(18)           330.8035          330.8035 
  2338    56.7481    285(17)           330.7223          330.7223 
  2339    56.7681    346(19)           330.6411          330.6411 
  2340    56.7881    314(18)           330.5598          330.5598 
  2341    56.8081    323(18)           330.4951          330.4951 
  2342    56.8281    311(18)           330.4302          330.4302 
  2343    56.8481    310(18)           330.3654          330.3654 
  2344    56.8681    300(17)           330.3006          330.3006 
  2345    56.8881    331(18)           330.2358          330.2358 
  2346    56.9081    320(18)           330.1710          330.1710 
  2347    56.9281    336(18)           330.1062          330.1062 
  2348    56.9481    295(17)           330.0414          330.0414 
  2349    56.9681    332(18)           329.9766          329.9766 
  2350    56.9881    335(18)           329.9118          329.9118 
  2351    57.0081    327(18)           329.8470          329.8470 
  2352    57.0281    336(18)           329.7822          329.7822 
  2353    57.0481    326(18)           329.7174          329.7174 
  2354    57.0681    307(18)           329.6526          329.6526 
  2355    57.0881    344(19)           329.5878          329.5878 
  2356    57.1081    328(18)           329.5230          329.5230 
  2357    57.1281    379(19)           329.4582          329.4582 
  2358    57.1481    316(18)           329.3934          329.3934 
  2359    57.1681    346(19)           329.3286          329.3286 
  2360    57.1881    324(18)           329.2638          329.2638 
  2361    57.2081    313(18)           329.1990          329.1990 
  2362    57.2281    295(17)           342.0590          329.1342 
  2363    57.2481    348(19)           343.6870          329.0694 
  2364    57.2681    333(18)           345.6677          329.0046 
  2365    57.2881    354(19)           348.1065          328.9398 
  2366    57.3081    338(18)           351.1490          328.8750 
  2367    57.3281    363(19)           355.0037          328.8102 
  2368    57.3481    360(19)           359.9760          328.7454 
  2369    57.3681    347(19)           366.5264          328.6806 
  2370    57.3881    346(19)           381.8182          328.6158 
  2371    57.4081    338(18)           394.9831          328.5510 
  2372    57.4281    413(20)           413.7647          328.4862 
  2373    57.4481    424(21)           441.7451          328.4214 
  2374    57.4681    470(22)           485.5948          328.3566 
  2375    57.4881    548(23)           558.2678          328.2918 
  2376    57.5081    701(26)           684.2216          328.2270 
  2377    57.5281    923(30)           894.9188          328.1622 
  2378    57.5481    1063(33)          1136.9695          328.0974 
  2379    57.5681    1033(32)          1138.3846          328.0326 
  2380    57.5881    939(31)           907.8943          327.9677 
  2381    57.6081    790(28)           717.1626          327.9030 
  2382    57.6281    666(26)           618.1493          327.8381 
  2383    57.6481    575(24)           586.3971          327.7733 
  2384    57.6681    596(24)           610.9584          327.7086 
  2385    57.6881    725(27)           692.5260          327.6437 
  2386    57.7081    725(27)           780.2230          327.5789 
  2387    57.7281    740(27)           736.3107          327.5141 
  2388    57.7481    664(26)           607.2269          327.4493 
  2389    57.7681    574(24)           508.8878          327.3845 
  2390    57.7881    409(20)           450.3445          327.3197 
  2391    57.8081    424(21)           415.6024          327.3282 
  2392    57.8281    392(20)           393.8351          327.3367 
  2393    57.8481    370(19)           379.3998          327.3451 
  2394    57.8681    349(19)           369.3420          327.3536 
  2395    57.8881    345(19)           349.1613          327.3621 
  2396    57.9081    351(19)           345.0915          327.3705 
  2397    57.9281    338(18)           342.0560          327.3790 
  2398    57.9481    341(18)           339.7350          327.3875 
  2399    57.9681    325(18)           337.9233          327.3959 
  2400    57.9881    340(18)           336.4837          327.4044 
  2401    58.0081    338(18)           356.9237          327.4129 
  2402    58.0281    298(17)           358.7716          327.4214 
  2403    58.0481    386(20)           355.2056          327.4298 
  2404    58.0681    354(19)           359.3353          327.4383 
  2405    58.0881    358(19)           364.4455          327.4467 
  2406    58.1081    400(20)           370.8686          327.4552 
  2407    58.1281    380(19)           379.0931          327.4637 
  2408    58.1481    418(20)           389.8477          327.4722 
  2409    58.1681    410(20)           414.8696          327.4806 
  2410    58.1881    443(21)           436.1451          327.4891 
  2411    58.2081    429(21)           466.2457          327.4976 
  2412    58.2281    504(22)           510.6458          327.5060 
  2413    58.2481    557(24)           579.4496          327.5145 
  2414    58.2681    702(26)           692.0634          327.5230 
  2415    58.2881    980(31)           885.4233          327.5314 
  2416    58.3081    1344(37)          1212.3528          327.5399 
  2417    58.3281    1636(40)          1627.4298          327.5484 
  2418    58.3481    1759(42)          1721.8588          327.5569 
  2419    58.3681    1598(40)          1368.3080          327.5653 
  2420    58.3881    1339(37)          1024.3345          327.5738 
  2421    58.4081    1005(32)           833.4353          327.5822 
  2422    58.4281    873(30)           759.5176          327.5907 
  2423    58.4481    842(29)           777.6123          327.5992 
  2424    58.4681    1046(32)           889.3490          327.6076 
  2425    58.4881    1075(33)          1053.6152          327.6161 
  2426    58.5081    1117(33)          1058.9033          327.6246 
  2427    58.5281    1030(32)           859.8597          327.6331 
  2428    58.5481    803(28)           674.1488          327.6415 
  2429    58.5681    639(25)           559.2693          327.6500 
  2430    58.5881    518(23)           491.3717          327.6584 
  2431    58.6081    449(21)           449.4601          327.6669 
  2432    58.6281    381(20)           422.0703          327.6754 
  2433    58.6481    388(20)           403.2310          327.6839 
  2434    58.6681    383(20)           367.3066          327.6923 
  2435    58.6881    406(20)           359.7141          327.7008 
  2436    58.7081    372(19)           354.0916          327.7093 
  2437    58.7281    395(20)           349.8197          327.7177 
  2438    58.7481    334(18)           346.5024          327.7262 
  2439    58.7681    358(19)           343.8781          327.7347 
  2440    58.7881    317(18)           365.9200          327.7431 
  2441    58.8081    356(19)           367.3586          327.7516 
  2442    58.8281    361(19)           358.8916          327.7601 
  2443    58.8481    392(20)           363.5716          327.7686 
  2444    58.8681    387(20)           369.3762          327.7770 
  2445    58.8881    369(19)           376.6926          327.7855 
  2446    58.9081    399(20)           386.0877          327.7939 
  2447    58.9281    430(21)           398.4130          327.8024 
  2448    58.9481    419(20)           426.6853          327.8109 
  2449    58.9681    488(22)           451.2129          327.8193 
  2450    58.9881    467(22)           486.1115          327.8278 
  2451    59.0081    523(23)           537.9258          327.8363 
  2452    59.0281    637(25)           618.7921          327.8448 
  2453    59.0481    817(29)           752.0115          327.8532 
  2454    59.0681    1082(33)           980.6948          327.8617 
  2455    59.0881    1395(37)          1357.3915          327.8701 
  2456    59.1081    1591(40)          1782.2931          327.8786 
  2457    59.1281    1665(41)          1787.2720          327.8871 
  2458    59.1481    1420(38)          1382.9868          327.8956 
  2459    59.1681    1147(34)          1038.6570          327.9040 
  2460    59.1881    923(30)           853.6648          327.9125 
  2461    59.2081    840(29)           786.0504          327.9210 
  2462    59.2281    841(29)           813.3835          327.9294 
  2463    59.2481    989(31)           938.8030          327.9379 
  2464    59.2681    1112(33)          1112.9298          327.9464 
  2465    59.2881    1033(32)          1109.0635          327.9548 
  2466    59.3081    986(31)           894.8998          327.9633 
  2467    59.3281    781(28)           698.4694          327.9718 
  2468    59.3481    596(24)           576.6489          327.9803 
  2469    59.3681    504(22)           504.2899          327.9887 
  2470    59.3881    441(21)           459.4334          327.9972 
  2471    59.4081    408(20)           430.0366          328.0056 
  2472    59.4281    393(20)           409.7747          328.0141 
  2473    59.4481    384(20)           371.1021          328.0226 
  2474    59.4681    358(19)           362.8784          328.0311 
  2475    59.4881    370(19)           356.7800          328.0395 
  2476    59.5081    374(19)           352.1412          328.0480 
  2477    59.5281    356(19)           348.5354          328.0565 
  2478    59.5481    313(18)           347.8448          327.5180 
  2479    59.5681    325(18)           345.3432          326.9796 
  2480    59.5881    348(19)           343.3331          326.4412 
  2481    59.6081    343(19)           329.8706          325.9029 
  2482    59.6281    334(18)           329.9487          325.3645 
  2483    59.6481    315(18)           330.1808          324.8261 
  2484    59.6681    357(19)           330.6219          324.2877 
  2485    59.6881    358(19)           331.3538          323.7493 
  2486    59.7081    345(19)           333.7941          323.2108 
  2487    59.7281    306(17)           335.7166          322.6724 
  2488    59.7481    352(19)           338.6108          322.1340 
  2489    59.7681    339(18)           343.0474          321.5957 
  2490    59.7881    348(19)           350.0591          321.0573 
  2491    59.8081    359(19)           361.5877          320.5189 
  2492    59.8281    391(20)           381.3311          319.9805 
  2493    59.8481    389(20)           415.3764          319.4420 
  2494    59.8681    409(20)           465.5240          318.9036 
  2495    59.8881    441(21)           498.0172          318.3652 
  2496    59.9081    523(23)           468.4345          317.8268 
  2497    59.9281    438(21)           419.8985          317.2885 
  2498    59.9481    387(20)           388.0952          316.7501 
  2499    59.9681    367(19)           372.5710          316.2117 
  2500    59.9881    328(18)           368.8002          315.6732 
  2501    60.0081    370(19)           375.7782          315.1349 
  2502    60.0281    381(20)           393.5659          314.5964 
  2503    60.0481    408(20)           409.5593          314.0580 
  2504    60.0681    369(19)           397.6191          313.5196 
  2505    60.0881    364(19)           370.7153          312.9812 
  2506    60.1081    309(18)           350.3666          312.4429 
  2507    60.1281    364(19)           337.8807          311.9045 
  2508    60.1481    343(19)           330.1437          311.3661 
  2509    60.1681    332(18)           325.0473          310.8276 
  2510    60.1881    355(19)           321.4631          310.2892 
  2511    60.2081    362(19)           318.7905          309.7508 
  2512    60.2281    315(18)           313.9755          309.2124 
  2513    60.2481    320(18)           312.5553          308.6740 
  2514    60.2681    349(19)           311.3567          308.1357 
  2515    60.2881    331(18)           310.3114          307.5973 
  2516    60.3081    328(18)           319.0078          307.0588 
  2517    60.3281    315(18)           319.3543          306.5204 
  2518    60.3481    329(18)           319.9990          305.9820 
  2519    60.3681    335(18)           321.7534          306.2027 
  2520    60.3881    298(17)           322.5797          306.4233 
  2521    60.4081    325(18)           325.4649          306.6440 
  2522    60.4281    338(18)           329.0578          306.8645 
  2523    60.4481    333(18)           333.6305          307.0852 
  2524    60.4681    358(19)           339.5933          307.3058 
  2525    60.4881    328(18)           352.6730          307.5265 
  2526    60.5081    363(19)           364.4177          307.7471 
  2527    60.5281    372(19)           381.1775          307.9677 
  2528    60.5481    365(19)           406.1936          308.1884 
  2529    60.5681    401(20)           445.4979          308.4090 
  2530    60.5881    503(22)           510.5446          308.6296 
  2531    60.6081    584(24)           621.1329          308.8502 
  2532    60.6281    779(28)           792.2580          309.0709 
  2533    60.6481    827(29)           942.8803          309.2915 
  2534    60.6681    784(28)           887.0847          309.5121 
  2535    60.6881    737(27)           714.1211          309.7328 
  2536    60.7081    638(25)           586.5367          309.9534 
  2537    60.7281    515(23)           520.3751          310.1740 
  2538    60.7481    484(22)           498.2468          310.3947 
  2539    60.7681    518(23)           513.1036          310.6153 
  2540    60.7881    541(23)           566.9306          310.8359 
  2541    60.8081    575(24)           639.0060          311.0565 
  2542    60.8281    564(24)           638.4534          311.2772 
  2543    60.8481    538(23)           551.6105          311.4978 
  2544    60.8681    463(22)           469.9827          311.7185 
  2545    60.8881    445(21)           418.6227          311.9391 
  2546    60.9081    394(20)           387.9464          312.1598 
  2547    60.9281    338(18)           368.9360          312.3803 
  2548    60.9481    331(18)           356.5241          312.6010 
  2549    60.9681    344(19)           348.0270          312.8216 
  2550    60.9881    336(18)           331.7882          313.0423 
  2551    61.0081    358(19)           328.4318          313.2629 
  2552    61.0281    359(19)           325.9971          313.4835 
  2553    61.0481    346(19)           324.1962          313.7042 
  2554    61.0681    341(18)           363.2140          313.9248 
  2555    61.0881    393(20)           367.2395          314.1454 
  2556    61.1081    353(19)           372.5100          314.3660 
  2557    61.1281    417(20)           379.2510          314.5867 
  2558    61.1481    390(20)           387.8074          314.8073 
  2559    61.1681    434(21)           394.0898          315.0280 
  2560    61.1881    397(20)           408.5402          315.2486 
  2561    61.2081    424(21)           427.1391          315.4692 
  2562    61.2281    462(21)           451.6338          315.6898 
  2563    61.2481    487(22)           505.7603          315.9105 
  2564    61.2681    534(23)           554.7262          316.1311 
  2565    61.2881    599(24)           625.0297          316.3517 
  2566    61.3081    728(27)           730.4872          316.5724 
  2567    61.3281    909(30)           896.7834          316.7930 
  2568    61.3481    1288(36)          1172.3279          317.0136 
  2569    61.3681    1810(43)          1638.6046          317.2343 
  2570    61.3881    2250(47)          2344.1362          317.4549 
  2571    61.4081    2601(51)          2919.2107          317.6755 
  2572    61.4281    2450(49)          2644.0649          317.8961 
  2573    61.4481    2097(46)          1942.2925          318.1168 
  2574    61.4681    1527(39)          1434.3799          318.3374 
  2575    61.4881    1180(34)          1170.1050          318.5580 
  2576    61.5081    1134(34)          1079.9390          318.7787 
  2577    61.5281    1199(35)          1136.0125          318.9993 
  2578    61.5481    1403(37)          1347.1071          319.2200 
  2579    61.5681    1483(39)          1642.5789          319.4406 
  2580    61.5881    1539(39)          1670.8799          319.6613 
  2581    61.6081    1344(37)          1331.7435          319.8818 
  2582    61.6281    1068(33)           991.0350          320.1025 
  2583    61.6481    856(29)           772.2439          320.3231 
  2584    61.6681    639(25)           640.7999          320.5438 
  2585    61.6881    554(24)           559.1520          320.7644 
  2586    61.7081    480(22)           505.7363          320.9850 
  2587    61.7281    475(22)           469.0352          321.2057 
  2588    61.7481    464(22)           400.6198          321.4263 
  2589    61.7681    422(21)           385.6530          321.6469 
  2590    61.7881    393(20)           374.6143          321.8675 
  2591    61.8081    379(19)           366.2738          322.0882 
  2592    61.8281    385(20)           394.9876          322.3088 
  2593    61.8481    350(19)           394.4279          322.5294 
  2594    61.8681    392(20)           395.8072          322.7501 
  2595    61.8881    426(21)           399.1373          322.9707 
  2596    61.9081    396(20)           404.6016          323.1913 
  2597    61.9281    417(20)           393.2640          323.4120 
  2598    61.9481    411(20)           406.4176          323.6326 
  2599    61.9681    453(21)           423.4548          323.8532 
  2600    61.9881    452(21)           462.1055          324.0739 
  2601    62.0081    507(23)           494.9383          324.2945 
  2602    62.0281    521(23)           540.8387          324.5151 
  2603    62.0481    554(24)           607.5735          324.7358 
  2604    62.0681    714(27)           709.1393          324.9564 
  2605    62.0881    899(30)           871.6854          325.1771 
  2606    62.1081    1316(36)          1143.3668          325.3976 
  2607    62.1281    1705(41)          1594.4207          325.6183 
  2608    62.1481    2170(47)          2198.0146          325.8389 
  2609    62.1681    2300(48)          2474.1318          326.0596 
  2610    62.1881    2142(46)          2054.5393          326.2802 
  2611    62.2081    1720(41)          1506.4413          326.5008 
  2612    62.2281    1348(37)          1158.6357          326.7215 
  2613    62.2481    1031(32)           989.1323          326.9421 
  2614    62.2681    1002(32)           948.0416          327.1627 
  2615    62.2881    1117(33)          1023.7784          327.3833 
  2616    62.3081    1274(36)          1223.2681          327.6040 
  2617    62.3281    1372(37)          1448.8213          327.8246 
  2618    62.3481    1375(37)          1397.5721          328.0453 
  2619    62.3681    1215(35)          1099.8829          328.2659 
  2620    62.3881    926(30)           840.3071          328.4865 
  2621    62.4081    768(28)           677.4604          328.7072 
  2622    62.4281    585(24)           578.9845          328.9278 
  2623    62.4481    485(22)           517.0587          329.1484 
  2624    62.4681    503(22)           476.0869          329.3690 
  2625    62.4881    401(20)           447.6729          329.5897 
  2626    62.5081    372(19)           393.1965          329.8103 
  2627    62.5281    340(18)           381.4889          330.0309 
  2628    62.5481    369(19)           372.8158          330.2516 
  2629    62.5681    347(19)           365.2219          329.4540 
  2630    62.5881    345(19)           359.1204          328.6565 
  2631    62.6081    327(18)           354.1086          327.8591 
  2632    62.6281    347(19)           349.9080          327.0616 
  2633    62.6481    349(19)           346.3247          326.2640 
  2634    62.6681    338(18)           343.2188          325.4665 
  2635    62.6881    309(18)           324.6689          324.6689 
  2636    62.7081    345(19)           323.8714          323.8714 
  2637    62.7281    309(18)           323.0739          323.0739 
  2638    62.7481    342(18)           322.2763          322.2763 
  2639    62.7681    321(18)           321.4789          321.4789 
  2640    62.7881    310(18)           320.6814          320.6814 
  2641    62.8081    320(18)           319.8838          319.8838 
  2642    62.8281    302(17)           319.0863          319.0863 
  2643    62.8481    340(18)           318.2887          318.2887 
  2644    62.8681    350(19)           317.4912          317.4912 
  2645    62.8881    334(18)           316.6936          316.6936 
  2646    62.9081    318(18)           315.8961          315.8961 
  2647    62.9281    366(19)           315.0987          315.0987 
  2648    62.9481    307(18)           314.3011          314.3011 
  2649    62.9681    308(18)           313.5036          313.5036 
  2650    62.9881    289(17)           312.7061          312.7061 
  2651    63.0081    314(18)           311.9085          311.9085 
  2652    63.0281    343(19)           311.1110          311.1110 
  2653    63.0481    330(18)           310.3134          310.3134 
  2654    63.0681    328(18)           309.5159          309.5159 
  2655    63.0881    340(18)           308.7184          308.7184 
  2656    63.1081    327(18)           307.9210          307.9210 
  2657    63.1281    321(18)           307.1234          307.1234 
  2658    63.1481    322(18)           306.3259          306.3259 
  2659    63.1681    299(17)           305.5283          305.5283 
  2660    63.1881    334(18)           305.7146          305.7146 
  2661    63.2081    310(18)           305.9009          305.9009 
  2662    63.2281    288(17)           306.0872          306.0872 
  2663    63.2481    307(18)           306.2735          306.2735 
  2664    63.2681    294(17)           306.4597          306.4597 
  2665    63.2881    314(18)           306.6461          306.6461 
  2666    63.3081    317(18)           314.5723          306.8323 
  2667    63.3281    306(17)           315.7121          307.0186 
  2668    63.3481    302(17)           317.0381          307.2049 
  2669    63.3681    307(18)           318.6017          307.3912 
  2670    63.3881    325(18)           320.4734          307.5775 
  2671    63.4081    308(18)           322.7510          307.7638 
  2672    63.4281    337(18)           325.5736          307.9501 
  2673    63.4481    357(19)           329.1465          308.1364 
  2674    63.4681    320(18)           333.7762          308.3227 
  2675    63.4881    354(19)           343.7881          308.5090 
  2676    63.5081    343(19)           352.7336          308.6953 
  2677    63.5281    342(18)           365.3687          308.8816 
  2678    63.5481    345(19)           383.9857          309.0678 
  2679    63.5681    372(19)           412.7610          309.2542 
  2680    63.5881    475(22)           459.4417          309.4404 
  2681    63.6081    565(24)           537.2736          309.6267 
  2682    63.6281    653(26)           658.2578          309.8130 
  2683    63.6481    773(28)           780.2286          309.9993 
  2684    63.6681    791(28)           770.4817          310.1856 
  2685    63.6881    656(26)           647.8531          310.3719 
  2686    63.7081    602(25)           541.3885          310.5582 
  2687    63.7281    472(22)           480.2845          310.7445 
  2688    63.7481    447(21)           453.0410          310.9308 
  2689    63.7681    450(21)           451.4421          311.1170 
  2690    63.7881    459(21)           475.2576          311.3033 
  2691    63.8081    540(23)           524.8344          311.4896 
  2692    63.8281    578(24)           569.1796          311.6759 
  2693    63.8481    525(23)           544.4581          311.8622 
  2694    63.8681    469(22)           476.7499          312.0485 
  2695    63.8881    440(21)           422.2792          312.2348 
  2696    63.9081    387(20)           388.3325          312.4211 
  2697    63.9281    365(19)           367.6226          312.6073 
  2698    63.9481    311(18)           354.4828          312.7936 
  2699    63.9681    348(19)           345.7400          312.9799 
  2700    63.9881    383(20)           339.6650          313.1662 
  2701    64.0081    313(18)           327.6794          313.3525 
  2702    64.0281    321(18)           325.2160          313.5388 
  2703    64.0481    317(18)           343.6353          313.7251 
  2704    64.0681    335(18)           344.7980          313.9114 
  2705    64.0881    319(18)           346.7824          314.0977 
  2706    64.1081    332(18)           349.6350          314.2840 
  2707    64.1281    335(18)           353.4833          314.4703 
  2708    64.1481    388(20)           358.5414          314.6566 
  2709    64.1681    400(20)           365.1533          314.8429 
  2710    64.1881    386(20)           370.1859          315.0291 
  2711    64.2081    384(20)           382.1129          315.2154 
  2712    64.2281    399(20)           408.0338          315.4017 
  2713    64.2481    391(20)           431.4051          315.5880 
  2714    64.2681    430(21)           464.6284          315.7743 
  2715    64.2881    512(23)           513.8215          315.9606 
  2716    64.3081    627(25)           590.2071          316.1469 
  2717    64.3281    727(27)           714.3121          316.3332 
  2718    64.3481    944(31)           920.3835          316.5194 
  2719    64.3681    1194(35)          1233.7324          316.7057 
  2720    64.3881    1455(38)          1526.1282          316.8920 
  2721    64.4081    1380(37)          1469.2950          317.0783 
  2722    64.4281    1204(35)          1154.7150          317.2646 
  2723    64.4481    978(31)           892.5546          317.4509 
  2724    64.4681    778(28)           742.8154          317.6372 
  2725    64.4881    686(26)           675.8475          317.8235 
  2726    64.5081    656(26)           671.9120          318.0098 
  2727    64.5281    733(27)           730.6479          318.1960 
  2728    64.5481    786(28)           853.9628          318.3824 
  2729    64.5681    859(29)           970.0105          318.5686 
  2730    64.5881    906(30)           917.9299          318.7550 
  2731    64.6081    766(28)           748.5161          318.9412 
  2732    64.6281    650(25)           607.1254          319.1276 
  2733    64.6481    552(23)           517.9150          319.3138 
  2734    64.6681    467(22)           463.2045          319.5002 
  2735    64.6881    421(21)           428.4202          319.6864 
  2736    64.7081    404(20)           405.2055          319.8727 
  2737    64.7281    381(20)           389.0021          320.0590 
  2738    64.7481    345(19)           357.7297          320.2452 
  2739    64.7681    391(20)           350.9572          320.4316 
  2740    64.7881    381(20)           374.9746          320.6178 
  2741    64.8081    360(19)           374.8231          320.8042 
  2742    64.8281    393(20)           376.2709          320.9904 
  2743    64.8481    413(20)           379.2922          321.1767 
  2744    64.8681    407(20)           384.0136          321.3630 
  2745    64.8881    408(20)           390.7183          321.5493 
  2746    64.9081    404(20)           399.9043          321.7356 
  2747    64.9281    411(20)           402.8493          321.9219 
  2748    64.9481    420(20)           420.7881          322.1082 
  2749    64.9681    451(21)           459.1030          322.2945 
  2750    64.9881    479(22)           494.8237          322.4808 
  2751    65.0081    614(25)           546.1613          322.6671 
  2752    65.0281    647(25)           623.1864          322.8533 
  2753    65.0481    812(28)           744.3327          323.0396 
  2754    65.0681    1102(33)           942.7272          323.2259 
  2755    65.0881    1399(37)          1267.8242          323.4122 
  2756    65.1081    1758(42)          1719.3649          323.5985 
  2757    65.1281    1907(44)          2009.9462          323.7848 
  2758    65.1481    1834(43)          1778.7904          323.9711 
  2759    65.1681    1497(39)          1346.3538          324.1574 
  2760    65.1881    1142(34)          1036.6038          324.3437 
  2761    65.2081    883(30)           868.1952          324.5299 
  2762    65.2281    779(28)           800.2332          324.7162 
  2763    65.2481    816(29)           813.3169          324.9025 
  2764    65.2681    1006(32)           911.5510          325.0888 
  2765    65.2881    1126(34)          1089.8405          325.2751 
  2766    65.3081    1206(35)          1219.8888          325.4614 
  2767    65.3281    1096(33)          1106.4001          325.6477 
  2768    65.3481    982(31)           875.0247          325.8340 
  2769    65.3681    765(28)           695.8245          326.0203 
  2770    65.3881    629(25)           583.7600          326.2065 
  2771    65.4081    499(22)           513.7527          325.6586 
  2772    65.4281    425(21)           468.5015          325.1108 
  2773    65.4481    383(20)           437.7492          324.5629 
  2774    65.4681    404(20)           386.5561          324.0151 
  2775    65.4881    366(19)           373.5231          323.4672 
  2776    65.5081    397(20)           380.6042          322.9194 
  2777    65.5281    361(19)           375.2278          322.3717 
  2778    65.5481    378(19)           371.8291          321.8237 
  2779    65.5681    372(19)           370.0742          321.2760 
  2780    65.5881    381(20)           369.8093          320.7280 
  2781    65.6081    361(19)           371.0329          320.1803 
  2782    65.6281    405(20)           373.8911          319.6323 
  2783    65.6481    408(20)           378.7010          319.0846 
  2784    65.6681    391(20)           373.0927          318.5366 
  2785    65.6881    412(20)           393.1542          317.9889 
  2786    65.7081    415(20)           410.9703          317.4411 
  2787    65.7281    431(21)           436.3824          316.8932 
  2788    65.7481    455(21)           473.9709          316.3454 
  2789    65.7681    517(23)           532.0308          315.7975 
  2790    65.7881    661(26)           625.5856          315.2497 
  2791    65.8081    765(28)           780.1140          314.7018 
  2792    65.8281    994(32)          1019.3206          314.1540 
  2793    65.8481    1166(34)          1272.5573          313.6063 
  2794    65.8681    1218(35)          1285.7036          313.0583 
  2795    65.8881    1145(34)          1048.5496          312.5106 
  2796    65.9081    836(29)           818.9583          311.9626 
  2797    65.9281    725(27)           678.7521          311.4149 
  2798    65.9481    633(25)           609.0214          310.8669 
  2799    65.9681    562(24)           590.4584          310.3192 
  2800    65.9881    650(25)           618.7513          309.7712 
  2801    66.0081    706(27)           698.7649          309.2235 
  2802    66.0281    780(28)           808.5504          308.6758 
  2803    66.0481    823(29)           834.5475          308.1278 
  2804    66.0681    767(28)           722.1103          307.5800 
  2805    66.0881    670(26)           590.3275          307.0321 
  2806    66.1081    548(23)           499.4842          306.4843 
  2807    66.1281    474(22)           443.0522          305.9364 
  2808    66.1481    429(21)           407.3989          305.3886 
  2809    66.1681    349(19)           383.7755          304.8407 
  2810    66.1881    359(19)           367.3548          304.2929 
  2811    66.2081    349(19)           338.5673          303.7452 
  2812    66.2281    332(18)           332.8640          303.1972 
  2813    66.2481    316(18)           327.5384          302.6495 
  2814    66.2681    297(17)           323.4382          302.1015 
  2815    66.2881    312(18)           320.2272          301.5538 
  2816    66.3081    321(18)           317.6847          301.0058 
  2817    66.3281    310(18)           315.6725          300.4581 
  2818    66.3481    324(18)           314.1046          299.9103 
  2819    66.3681    290(17)           312.9380          299.3624 
  2820    66.3881    313(18)           303.7269          298.8146 
  2821    66.4081    324(18)           304.2822          298.2667 
  2822    66.4281    312(18)           306.0536          297.7189 
  2823    66.4481    314(18)           307.7343          297.1710 
  2824    66.4681    333(18)           310.4210          296.6232 
  2825    66.4881    342(18)           314.7753          296.0753 
  2826    66.5081    338(18)           321.9906          295.5275 
  2827    66.5281    354(19)           334.7055          295.5382 
  2828    66.5481    327(18)           354.9206          295.5489 
  2829    66.5681    377(19)           379.8254          295.5596 
  2830    66.5881    393(20)           389.1599          295.5703 
  2831    66.6081    360(19)           371.2443          295.5810 
  2832    66.6281    348(19)           348.2420          295.5917 
  2833    66.6481    402(20)           332.9280          295.6024 
  2834    66.6681    299(17)           324.7637          295.6131 
  2835    66.6881    318(18)           321.6640          295.6238 
  2836    66.7081    320(18)           322.7897          295.6346 
  2837    66.7281    313(18)           328.4632          295.6452 
  2838    66.7481    327(18)           338.3574          295.6559 
  2839    66.7681    378(19)           345.5124          295.6667 
  2840    66.7881    348(19)           339.5025          295.6773 
  2841    66.8081    320(18)           326.8272          295.6880 
  2842    66.8281    358(19)           316.8073          295.6988 
  2843    66.8481    324(18)           310.4584          295.7094 
  2844    66.8681    316(18)           306.5077          295.7202 
  2845    66.8881    289(17)           303.9603          295.7309 
  2846    66.9081    290(17)           302.2396          295.7415 
  2847    66.9281    331(18)           299.3759          295.7523 
  2848    66.9481    321(18)           315.5861          295.7630 
  2849    66.9681    287(17)           317.0934          295.7737 
  2850    66.9881    307(18)           319.1161          295.7844 
  2851    67.0081    278(17)           321.7160          295.7951 
  2852    67.0281    336(18)           325.0068          295.8058 
  2853    67.0481    334(18)           329.1645          295.8165 
  2854    67.0681    357(19)           334.4435          295.8272 
  2855    67.0881    353(19)           341.2283          295.8379 
  2856    67.1081    367(19)           350.0830          295.8486 
  2857    67.1281    382(20)           361.1374          295.8593 
  2858    67.1481    368(19)           386.0962          295.8700 
  2859    67.1681    432(21)           409.9643          295.8807 
  2860    67.1881    423(21)           444.4652          295.8914 
  2861    67.2081    530(23)           496.4796          295.9021 
  2862    67.2281    629(25)           578.4531          295.9128 
  2863    67.2481    801(28)           711.8719          295.9235 
  2864    67.2681    962(31)           924.1482          295.9342 
  2865    67.2881    1201(35)          1192.5192          295.9449 
  2866    67.3081    1224(35)          1313.7389          295.9556 
  2867    67.3281    1195(35)          1137.7957          295.9663 
  2868    67.3481    944(31)           886.4804          295.9770 
  2869    67.3681    733(27)           712.8641          295.9877 
  2870    67.3881    619(25)           617.7737          295.9984 
  2871    67.4081    630(25)           578.1669          296.0091 
  2872    67.4281    648(25)           583.3770          296.0198 
  2873    67.4481    718(27)           635.5679          296.0305 
  2874    67.4681    705(27)           735.9457          296.0412 
  2875    67.4881    841(29)           829.5813          296.0519 
  2876    67.5081    814(29)           795.0111          296.0626 
  2877    67.5281    744(27)           662.4161          296.0733 
  2878    67.5481    576(24)           545.3410          296.0840 
  2879    67.5681    493(22)           469.1345          296.0947 
  2880    67.5881    388(20)           421.6428          296.1054 
  2881    67.6081    356(19)           391.1851          296.1161 
  2882    67.6281    367(19)           370.7403          296.1268 
  2883    67.6481    344(19)           338.0326          296.1375 
  2884    67.6681    345(19)           336.7260          296.1482 
  2885    67.6881    371(19)           331.4095          296.1589 
  2886    67.7081    327(18)           327.8093          296.1696 
  2887    67.7281    324(18)           325.4974          296.1803 
  2888    67.7481    334(18)           324.2287          296.1910 
  2889    67.7681    364(19)           323.8789          296.2017 
  2890    67.7881    311(18)           324.4232          296.2124 
  2891    67.8081    321(18)           325.9312          296.2231 
  2892    67.8281    331(18)           328.5808          296.2338 
  2893    67.8481    312(18)           324.2360          296.2445 
  2894    67.8681    339(18)           334.9356          296.2552 
  2895    67.8881    370(19)           345.3057          296.2659 
  2896    67.9081    350(19)           360.3583          296.2766 
  2897    67.9281    388(20)           383.1224          296.2873 
  2898    67.9481    420(20)           419.0786          296.2980 
  2899    67.9681    487(22)           477.4552          296.3087 
  2900    67.9881    604(25)           568.6925          296.3194 
  2901    68.0081    674(26)           676.8751          296.3301 
  2902    68.0281    636(25)           712.0778          296.3409 
  2903    68.0481    672(26)           631.2936          296.3515 
  2904    68.0681    566(24)           530.6860          296.3622 
  2905    68.0881    469(22)           463.1131          296.3730 
  2906    68.1081    404(20)           426.3595          296.3836 
  2907    68.1281    425(21)           411.3585          296.3943 
  2908    68.1481    413(20)           414.1810          296.4051 
  2909    68.1681    451(21)           435.8838          296.4157 
  2910    68.1881    482(22)           476.9634          296.4265 
  2911    68.2081    515(23)           515.4388          296.4372 
  2912    68.2281    517(23)           502.4073          296.4478 
  2913    68.2481    457(21)           448.7009          296.4586 
  2914    68.2681    408(20)           400.4514          296.4693 
  2915    68.2881    367(19)           368.7782          296.4799 
  2916    68.3081    317(18)           348.9658          296.4907 
  2917    68.3281    335(18)           336.2415          296.5014 
  2918    68.3481    287(17)           327.7001          296.5121 
  2919    68.3681    313(18)           314.1127          296.5228 
  2920    68.3881    338(18)           310.5571          296.5335 
  2921    68.4081    300(17)           307.9663          296.5442 
  2922    68.4281    315(18)           306.0280          296.5549 
  2923    68.4481    329(18)           304.5427          296.5656 
  2924    68.4681    298(17)           303.3824          296.5763 
  2925    68.4881    286(17)           302.4597          296.5870 
  2926    68.5081    283(17)           301.7154          296.5977 
  2927    68.5281    308(18)           301.1068          296.6084 
  2928    68.5481    281(17)           300.6034          296.6191 
  2929    68.5681    300(17)           296.6298          296.6298 
  2930    68.5881    291(17)           296.6405          296.6405 
  2931    68.6081    284(17)           296.6512          296.6512 
  2932    68.6281    326(18)           296.6619          296.6619 
  2933    68.6481    310(18)           296.6726          296.6726 
  2934    68.6681    290(17)           296.6833          296.6833 
  2935    68.6881    280(17)           295.0282          295.0282 
  2936    68.7081    282(17)           293.3731          293.3731 
  2937    68.7281    271(16)           291.7174          291.7174 
  2938    68.7481    280(17)           290.0623          290.0623 
  2939    68.7681    272(16)           288.4066          288.4066 
  2940    68.7881    287(17)           288.3933          288.3933 
  2941    68.8081    271(16)           288.3801          288.3801 
  2942    68.8281    272(16)           288.3669          288.3669 
  2943    68.8481    269(16)           288.3537          288.3537 
  2944    68.8681    283(17)           288.3405          288.3405 
  2945    68.8881    300(17)           288.3273          288.3273 
  2946    68.9081    285(17)           288.3141          288.3141 
  2947    68.9281    267(16)           288.3008          288.3008 
  2948    68.9481    275(17)           288.2876          288.2876 
  2949    68.9681    296(17)           288.2744          288.2744 
  2950    68.9881    297(17)           288.2612          288.2612 
  2951    69.0081    305(17)           288.2480          288.2480 
  2952    69.0281    287(17)           288.2348          288.2348 
  2953    69.0481    293(17)           288.2216          288.2216 
  2954    69.0681    278(17)           288.2083          288.2083 
  2955    69.0881    288(17)           295.7291          288.1951 
  2956    69.1081    340(18)           296.6105          288.1819 
  2957    69.1281    303(17)           297.6603          288.1687 
  2958    69.1481    300(17)           298.9222          288.1555 
  2959    69.1681    297(17)           300.4572          288.1423 
  2960    69.1881    311(18)           302.3465          288.1291 
  2961    69.2081    295(17)           304.7064          288.1158 
  2962    69.2281    310(18)           307.7043          288.1026 
  2963    69.2481    316(18)           311.5823          288.0894 
  2964    69.2681    328(18)           316.7142          288.0762 
  2965    69.2881    344(19)           327.4088          288.0630 
  2966    69.3081    349(19)           337.5936          288.0498 
  2967    69.3281    344(19)           352.2152          288.0366 
  2968    69.3481    397(20)           374.0621          288.0233 
  2969    69.3681    422(21)           408.1005          288.0101 
  2970    69.3881    524(23)           462.7798          287.9969 
  2971    69.4081    593(24)           549.0380          287.9837 
  2972    69.4281    673(26)           660.6912          287.9705 
  2973    69.4481    677(26)           723.4346          287.9573 
  2974    69.4681    649(25)           663.2688          287.9441 
  2975    69.4881    623(25)           556.6826          287.9308 
  2976    69.5081    516(23)           477.2612          287.9176 
  2977    69.5281    448(21)           431.2346          287.9044 
  2978    69.5481    422(21)           409.1876          287.8912 
  2979    69.5681    399(20)           405.3548          287.8780 
  2980    69.5881    484(22)           419.2017          287.8648 
  2981    69.6081    478(22)           453.0146          287.8516 
  2982    69.6281    512(23)           499.3082          287.8383 
  2983    69.6481    491(22)           516.4879          287.8252 
  2984    69.6681    520(23)           476.0606          287.8119 
  2985    69.6881    452(21)           420.2012          287.7987 
  2986    69.7081    390(20)           378.9854          287.7855 
  2987    69.7281    347(19)           352.7227          287.7723 
  2988    69.7481    358(19)           336.0415          287.7591 
  2989    69.7681    333(18)           325.0399          287.7459 
  2990    69.7881    324(18)           324.5940          287.7327 
  2991    69.8081    297(17)           312.4807          287.7195 
  2992    69.8281    309(18)           310.1998          287.7062 
  2993    69.8481    326(18)           308.9527          287.6930 
  2994    69.8681    328(18)           308.5282          287.6798 
  2995    69.8881    324(18)           308.8290          287.6666 
  2996    69.9081    310(18)           309.8428          287.6534 
  2997    69.9281    333(18)           311.6345          287.6402 
  2998    69.9481    323(18)           314.3592          287.6270 
  2999    69.9681    310(18)           318.2870          287.6137 
  3000    69.9881    334(18)           327.3524          287.6005 
  3001    70.0081    341(18)           332.1213          287.5873 
  3002    70.0281    312(18)           344.6036          287.5741 
  3003    70.0481    370(19)           362.9630          287.5609 
  3004    70.0681    412(20)           391.0681          287.5477 
  3005    70.0881    434(21)           435.7192          287.5345 
  3006    70.1081    531(23)           507.0100          287.5212 
  3007    70.1281    629(25)           609.1621          287.5080 
  3008    70.1481    685(26)           698.8254          287.4948 
  3009    70.1681    681(26)           683.1058          287.4816 
  3010    70.1881    581(24)           585.1167          287.4684 
  3011    70.2081    497(22)           495.9478          287.4552 
  3012    70.2281    479(22)           440.1492          287.4420 
  3013    70.2481    436(21)           410.5847          287.4287 
  3014    70.2681    389(20)           399.7872          287.4155 
  3015    70.2881    405(20)           405.2531          287.4023 
  3016    70.3081    483(22)           428.5831          287.3891 
  3017    70.3281    536(23)           469.8209          287.3759 
  3018    70.3481    489(22)           506.8409          287.3627 
  3019    70.3681    467(22)           494.1738          287.4996 
  3020    70.3881    455(21)           442.1956          287.6364 
  3021    70.4081    427(21)           394.4796          287.7733 
  3022    70.4281    347(19)           362.6008          287.9102 
  3023    70.4481    365(19)           342.4646          288.0471 
  3024    70.4681    348(19)           329.4842          288.1840 
  3025    70.4881    329(18)           320.7727          288.3209 
  3026    70.5081    328(18)           317.2693          288.4577 
  3027    70.5281    304(17)           314.9157          288.5946 
  3028    70.5481    333(18)           313.8100          288.7315 
  3029    70.5681    306(17)           313.6924          288.8683 
  3030    70.5881    303(17)           314.4456          289.0053 
  3031    70.6081    326(18)           316.0571          289.1421 
  3032    70.6281    350(19)           318.6118          289.2791 
  3033    70.6481    312(18)           322.2969          289.4159 
  3034    70.6681    325(18)           327.4463          289.5528 
  3035    70.6881    316(18)           334.5990          289.6897 
  3036    70.7081    324(18)           345.8279          289.8265 
  3037    70.7281    357(19)           361.2318          289.9634 
  3038    70.7481    379(19)           383.5898          290.1003 
  3039    70.7681    398(20)           417.4127          290.2372 
  3040    70.7881    486(22)           470.5259          290.3741 
  3041    70.8081    597(24)           555.2589          290.5110 
  3042    70.8281    693(26)           680.6563          290.6478 
  3043    70.8481    740(27)           809.1667          290.7847 
  3044    70.8681    835(29)           822.7405          290.9216 
  3045    70.8881    684(26)           707.9984          291.0584 
  3046    70.9081    583(24)           584.8289          291.1953 
  3047    70.9281    501(22)           503.3123          291.3322 
  3048    70.9481    456(21)           458.0637          291.4691 
  3049    70.9681    415(20)           438.4760          291.6060 
  3050    70.9881    476(22)           439.6813          291.7429 
  3051    71.0081    471(22)           462.5350          291.8797 
  3052    71.0281    499(22)           509.4772          292.0166 
  3053    71.0481    525(23)           565.5703          292.1535 
  3054    71.0681    533(23)           575.2170          292.2904 
  3055    71.0881    474(22)           518.5502          292.4273 
  3056    71.1081    466(22)           451.2371          292.5641 
  3057    71.1281    427(21)           402.9378          292.7010 
  3058    71.1481    338(18)           372.1268          292.8379 
  3059    71.1681    362(19)           352.3947          292.9748 
  3060    71.1881    338(18)           339.3101          293.1117 
  3061    71.2081    347(19)           349.5936          293.2485 
  3062    71.2281    363(19)           336.1094          293.3854 
  3063    71.2481    360(19)           335.0340          293.5223 
  3064    71.2681    337(18)           335.5519          293.6592 
  3065    71.2881    355(19)           337.5114          293.7961 
  3066    71.3081    389(20)           340.9370          293.9330 
  3067    71.3281    356(19)           346.0115          294.0698 
  3068    71.3481    352(19)           353.1070          294.2067 
  3069    71.3681    392(20)           362.8518          294.3436 
  3070    71.3881    343(19)           376.2458          294.4804 
  3071    71.4081    394(20)           404.0990          294.6174 
  3072    71.4281    475(22)           427.2184          294.7542 
  3073    71.4481    460(21)           468.2285          294.8911 
  3074    71.4681    575(24)           530.0246          295.0280 
  3075    71.4881    679(26)           626.7565          295.1649 
  3076    71.5081    883(30)           780.4358          295.3018 
  3077    71.5281    1045(32)          1008.5973          295.4386 
  3078    71.5481    1188(34)          1249.6155          295.5755 
  3079    71.5681    1234(35)          1291.6678          295.7124 
  3080    71.5881    1048(32)          1088.8735          295.8493 
  3081    71.6081    869(29)           857.4412          295.9861 
  3082    71.6281    745(27)           700.2252          296.1230 
  3083    71.6481    617(25)           611.1700          296.2599 
  3084    71.6681    559(24)           570.2369          296.3968 
  3085    71.6881    535(23)           567.3701          296.5337 
  3086    71.7081    612(25)           602.9563          296.6705 
  3087    71.7281    744(27)           682.3799          296.8074 
  3088    71.7481    795(28)           788.3821          296.9443 
  3089    71.7681    764(28)           830.6371          297.0812 
  3090    71.7881    733(27)           743.7055          297.2180 
  3091    71.8081    631(25)           616.0547          297.3550 
  3092    71.8281    522(23)           518.8199          297.4918 
  3093    71.8481    449(21)           455.8524          297.6287 
  3094    71.8681    388(20)           415.5398          297.7656 
  3095    71.8881    381(20)           388.9211          297.9025 
  3096    71.9081    382(20)           370.6123          298.0394 
  3097    71.9281    346(19)           339.7346          298.1762 
  3098    71.9481    345(19)           331.8482          298.3131 
  3099    71.9681    336(18)           326.0417          298.4500 
  3100    71.9881    322(18)           321.6618          298.5869 
  3101    72.0081    319(18)           318.2943          298.7238 
  3102    72.0281    328(18)           315.6601          298.8606 
  3103    72.0481    322(18)           313.5693          298.9975 
  3104    72.0681    322(18)           311.8909          299.1344 
  3105    72.0881    285(17)           310.5289          299.2713 
  3106    72.1081    335(18)           309.4150          299.4081 
  3107    72.1281    331(18)           299.5450          299.5450 
  3108    72.1481    264(16)           299.6819          299.6819 
  3109    72.1681    318(18)           299.8188          299.8188 
  3110    72.1881    282(17)           299.9557          299.9557 
  3111    72.2081    285(17)           300.0925          300.0925 
  3112    72.2281    287(17)           300.2294          300.2294 
  3113    72.2481    291(17)           300.3663          300.3663 
  3114    72.2681    270(16)           300.5032          300.5032 
  3115    72.2881    294(17)           300.6401          300.6401 
  3116    72.3081    330(18)           300.7770          300.7770 
  3117    72.3281    300(17)           300.7094          300.7094 
  3118    72.3481    285(17)           300.6419          300.6419 
  3119    72.3681    287(17)           300.5743          300.5743 
  3120    72.3881    332(18)           300.5068          300.5068 
  3121    72.4081    318(18)           300.4393          300.4393 
  3122    72.4281    294(17)           300.3717          300.3717 
  3123    72.4481    277(17)           300.3042          300.3042 
  3124    72.4681    320(18)           300.2366          300.2366 
  3125    72.4881    295(17)           300.1691          300.1691 
  3126    72.5081    333(18)           300.1015          300.1015 
  3127    72.5281    352(19)           300.0340          300.0340 
  3128    72.5481    257(16)           299.9665          299.9665 
  3129    72.5681    271(16)           299.8989          299.8989 
  3130    72.5881    305(17)           302.8048          299.8314 
  3131    72.6081    289(17)           303.0830          299.7638 
  3132    72.6281    304(17)           303.4248          299.6963 
  3133    72.6481    291(17)           303.8464          299.6287 
  3134    72.6681    322(18)           304.3699          299.5612 
  3135    72.6881    297(17)           305.0251          299.4937 
  3136    72.7081    299(17)           305.8536          299.4261 
  3137    72.7281    290(17)           306.9151          299.3586 
  3138    72.7481    303(17)           308.2950          299.2910 
  3139    72.7681    297(17)           310.1229          299.2234 
  3140    72.7881    304(17)           312.5957          299.1559 
  3141    72.8081    339(18)           317.5596          299.0883 
  3142    72.8281    334(18)           322.6560          299.0208 
  3143    72.8481    368(19)           330.1499          298.9533 
  3144    72.8681    346(19)           341.5889          298.8857 
  3145    72.8881    373(19)           359.5724          298.8182 
  3146    72.9081    426(21)           387.7326          298.7506 
  3147    72.9281    470(22)           426.5649          298.6831 
  3148    72.9481    479(22)           458.5524          298.6155 
  3149    72.9681    501(22)           451.2857          298.5480 
  3150    72.9881    452(21)           414.5609          298.4805 
  3151    73.0081    371(19)           380.6139          298.4129 
  3152    73.0281    342(18)           358.6885          298.3454 
  3153    73.0481    335(18)           346.4521          298.2778 
  3154    73.0681    327(18)           341.1040          298.2103 
  3155    73.0881    326(18)           341.4265          298.1427 
  3156    73.1081    372(19)           347.6942          298.0752 
  3157    73.1281    394(20)           360.7180          298.0077 
  3158    73.1481    417(20)           377.3094          297.9401 
  3159    73.1681    417(20)           383.0980          297.8726 
  3160    73.1881    367(19)           368.9481          297.8050 
  3161    73.2081    339(18)           348.7943          297.7375 
  3162    73.2281    352(19)           333.3424          297.6699 
  3163    73.2481    349(19)           323.2243          297.6024 
  3164    73.2681    323(18)           316.6689          297.5349 
  3165    73.2881    293(17)           322.4105          297.4673 
  3166    73.3081    309(18)           320.5593          297.3997 
  3167    73.3281    303(17)           316.9107          297.3322 
  3168    73.3481    304(17)           317.2417          297.2647 
  3169    73.3681    335(18)           318.2745          297.1971 
  3170    73.3881    341(18)           320.0133          297.1296 
  3171    73.4081    323(18)           322.5452          297.0620 
  3172    73.4281    324(18)           326.0428          296.9945 
  3173    73.4481    342(18)           330.8004          296.9269 
  3174    73.4681    383(20)           337.2789          296.8594 
  3175    73.4881    353(19)           350.8312          296.7918 
  3176    73.5081    379(19)           363.9661          296.7243 
  3177    73.5281    379(19)           381.3926          296.6568 
  3178    73.5481    436(21)           409.7092          296.5892 
  3179    73.5681    476(22)           453.2381          296.5217 
  3180    73.5881    566(24)           521.7104          296.4541 
  3181    73.6081    675(26)           625.7661          296.3866 
  3182    73.6281    762(28)           753.3474          296.3190 
  3183    73.6481    835(29)           820.2612          296.2515 
  3184    73.6681    808(28)           752.4324          296.1839 
  3185    73.6881    658(26)           629.9928          296.1164 
  3186    73.7081    570(24)           533.9625          296.0489 
  3187    73.7281    451(21)           474.9786          295.9813 
  3188    73.7481    446(21)           443.4134          295.9138 
  3189    73.7681    446(21)           431.7934          295.8462 
  3190    73.7881    469(22)           437.7632          295.7787 
  3191    73.8081    441(21)           463.1704          295.7111 
  3192    73.8281    546(23)           509.6081          295.6436 
  3193    73.8481    570(24)           560.2773          295.5761 
  3194    73.8681    563(24)           564.8927          295.5085 
  3195    73.8881    558(24)           511.2073          295.4410 
  3196    73.9081    454(21)           448.6657          295.3734 
  3197    73.9281    443(21)           403.0641          295.3059 
  3198    73.9481    372(19)           373.3751          295.2383 
  3199    73.9681    391(20)           354.0580          295.1708 
  3200    73.9881    328(18)           341.0560          295.1032 
  3201    74.0081    323(18)           321.8931          295.0357 
  3202    74.0281    327(18)           316.3044          294.9682 
  3203    74.0481    322(18)           312.2216          294.9006 
  3204    74.0681    328(18)           309.1274          294.8049 
  3205    74.0881    308(18)           306.7374          294.7092 
  3206    74.1081    289(17)           304.8513          294.6135 
  3207    74.1281    294(17)           303.3324          294.5177 
  3208    74.1481    319(18)           302.0885          294.4220 
  3209    74.1681    287(17)           301.0530          294.3263 
  3210    74.1881    297(17)           300.1793          294.2306 
  3211    74.2081    275(17)           299.4323          294.1349 
  3212    74.2281    296(17)           294.0391          294.0391 
  3213    74.2481    299(17)           293.9434          293.9434 
  3214    74.2681    318(18)           293.8477          293.8477 
  3215    74.2881    276(17)           293.7520          293.7520 
  3216    74.3081    321(18)           293.6562          293.6562 
  3217    74.3281    280(17)           293.5605          293.5605 
  3218    74.3481    219(15)           293.4648          293.4648 
  3219    74.3681    275(17)           293.3691          293.3691 
  3220    74.3881    302(17)           293.2734          293.2734 
  3221    74.4081    291(17)           293.1776          293.1776 
  3222    74.4281    268(16)           293.0819          293.0819 
  3223    74.4481    313(18)           292.9862          292.9862 
  3224    74.4681    323(18)           292.8905          292.8905 
  3225    74.4881    297(17)           292.7947          292.7947 
  3226    74.5081    290(17)           292.6990          292.6990 
  3227    74.5281    267(16)           292.6033          292.6033 
  3228    74.5481    293(17)           292.5076          292.5076 
  3229    74.5681    272(16)           292.4119          292.4119 
  3230    74.5881    271(16)           292.3161          292.3161 
  3231    74.6081    270(16)           292.2204          292.2204 
  3232    74.6281    287(17)           292.1247          292.1247 
  3233    74.6481    306(17)           292.1129          292.0290 
  3234    74.6681    283(17)           292.0266          291.9332 
  3235    74.6881    304(17)           291.9420          291.8375 
  3236    74.7081    324(18)           291.8595          291.7418 
  3237    74.7281    302(17)           291.7796          291.6461 
  3238    74.7481    265(16)           291.7031          291.5504 
  3239    74.7681    280(17)           291.6310          291.4547 
  3240    74.7881    279(17)           291.5647          291.3589 
  3241    74.8081    269(16)           291.5062          291.2632 
  3242    74.8281    278(17)           291.4587          291.1675 
  3243    74.8481    297(17)           291.4265          291.0718 
  3244    74.8681    282(17)           291.4581          290.9760 
  3245    74.8881    307(18)           291.4867          290.8803 
  3246    74.9081    307(18)           291.5804          290.7964 
  3247    74.9281    287(17)           291.7593          290.7125 
  3248    74.9481    312(18)           292.0782          290.6286 
  3249    74.9681    265(16)           292.6223          290.5447 
  3250    74.9881    310(18)           293.4762          290.4608 
  3251    75.0081    289(17)           294.4958          290.3769 
  3252    75.0281    332(18)           294.9242          290.2930 
  3253    75.0481    299(17)           294.2027          290.2090 
  3254    75.0681    290(17)           293.0544          290.1251 
  3255    75.0881    288(17)           292.1396          290.0412 
  3256    75.1081    298(17)           291.5412          289.9573 
  3257    75.1281    293(17)           291.1764          289.8734 
  3258    75.1481    301(17)           290.9818          289.7895 
  3259    75.1681    301(17)           290.9344          289.7055 
  3260    75.1881    299(17)           291.0474          289.6216 
  3261    75.2081    293(17)           291.3414          289.5378 
  3262    75.2281    286(17)           291.7203          289.4538 
  3263    75.2481    302(17)           291.7940          289.3699 
  3264    75.2681    299(17)           291.3253          289.2860 
  3265    75.2881    283(17)           290.6829          289.2021 
  3266    75.3081    289(17)           290.1617          289.1181 
  3267    75.3281    329(18)           289.7877          289.0342 
  3268    75.3481    323(18)           306.0870          288.9503 
  3269    75.3681    313(18)           307.8127          288.8664 
  3270    75.3881    333(18)           309.8415          288.7825 
  3271    75.4081    335(18)           312.4458          288.6986 
  3272    75.4281    309(18)           315.6371          288.6147 
  3273    75.4481    305(17)           319.5819          288.5308 
  3274    75.4681    313(18)           324.5095          288.4469 
  3275    75.4881    363(19)           330.7560          288.3629 
  3276    75.5081    345(19)           338.8018          288.2790 
  3277    75.5281    347(19)           349.3746          288.1951 
  3278    75.5481    379(19)           363.5972          288.1112 
  3279    75.5681    410(20)           391.2732          288.0273 
  3280    75.5881    389(20)           420.1790          287.9434 
  3281    75.6081    457(21)           462.4237          287.8595 
  3282    75.6281    541(23)           526.5231          287.7755 
  3283    75.6481    681(26)           625.9642          287.6917 
  3284    75.6681    787(28)           777.4362          287.6077 
  3285    75.6881    933(31)           974.3439          287.5238 
  3286    75.7081    1005(32)          1115.7643          287.4399 
  3287    75.7281    986(31)          1059.1107          287.3560 
  3288    75.7481    841(29)           874.0770          287.2721 
  3289    75.7681    716(27)           707.0840          287.1882 
  3290    75.7881    629(25)           597.6816          287.1042 
  3291    75.8081    510(23)           534.7297          287.0203 
  3292    75.8281    465(22)           504.8118          286.9364 
  3293    75.8481    538(23)           501.3676          286.8525 
  3294    75.8681    532(23)           524.5883          286.7686 
  3295    75.8881    571(24)           578.8523          286.6847 
  3296    75.9081    650(25)           660.4020          286.6008 
  3297    75.9281    680(26)           722.8577          286.5169 
  3298    75.9481    634(25)           693.6119          286.4330 
  3299    75.9681    556(24)           597.5432          286.3490 
  3300    75.9881    527(23)           506.9176          286.2651 
  3301    76.0081    455(21)           443.6631          286.1812 
  3302    76.0281    420(20)           417.5683          286.2195 
  3303    76.0481    373(19)           392.0430          286.2578 
  3304    76.0681    379(19)           375.4810          286.2961 
  3305    76.0881    394(20)           349.1310          286.3345 
  3306    76.1081    343(19)           343.9483          286.3728 
  3307    76.1281    356(19)           341.5882          286.4111 
  3308    76.1481    354(19)           341.5706          286.4494 
  3309    76.1681    375(19)           343.7458          286.4877 
  3310    76.1881    355(19)           348.2412          286.5260 
  3311    76.2081    422(21)           355.4830          286.5644 
  3312    76.2281    387(20)           366.2899          286.6027 
  3313    76.2481    365(19)           389.3039          286.6410 
  3314    76.2681    423(21)           413.2285          286.6793 
  3315    76.2881    485(22)           448.6348          286.7176 
  3316    76.3081    542(23)           494.7637          286.7559 
  3317    76.3281    627(25)           579.0359          286.7943 
  3318    76.3481    788(28)           707.9619          286.8326 
  3319    76.3681    882(30)           883.1445          286.8709 
  3320    76.3881    973(31)          1033.5676          286.9092 
  3321    76.4081    1024(32)          1020.3559          286.9475 
  3322    76.4281    851(29)           862.9143          286.9858 
  3323    76.4481    745(27)           701.3726          287.0241 
  3324    76.4681    600(24)           590.4586          287.0624 
  3325    76.4881    530(23)           524.5848          287.1008 
  3326    76.5081    451(21)           490.7773          287.1391 
  3327    76.5281    479(22)           481.5317          287.1774 
  3328    76.5481    524(23)           495.5331          287.2157 
  3329    76.5681    610(25)           536.1495          287.2540 
  3330    76.5881    607(25)           604.7249          287.2923 
  3331    76.6081    651(26)           675.4097          287.3306 
  3332    76.6281    708(27)           680.3213          287.3690 
  3333    76.6481    660(26)           605.3716          287.4073 
  3334    76.6681    544(23)           516.5928          287.4456 
  3335    76.6881    464(22)           450.2890          287.4839 
  3336    76.7081    433(21)           415.9386          287.5222 
  3337    76.7281    344(19)           388.1459          287.5605 
  3338    76.7481    368(19)           369.9097          287.5988 
  3339    76.7681    365(19)           342.8715          287.6372 
  3340    76.7881    339(18)           336.2595          287.6755 
  3341    76.8081    392(20)           332.3563          287.7138 
  3342    76.8281    332(18)           330.5464          287.7521 
  3343    76.8481    337(18)           330.5338          287.7904 
  3344    76.8681    395(20)           332.2668          287.8287 
  3345    76.8881    323(18)           335.9157          287.8670 
  3346    76.9081    346(19)           341.9172          287.9054 
  3347    76.9281    321(18)           355.5794          287.9437 
  3348    76.9481    366(19)           369.7892          287.9820 
  3349    76.9681    362(19)           391.0070          288.0203 
  3350    76.9881    405(20)           415.8989          288.0586 
  3351    77.0081    475(22)           466.7927          288.0969 
  3352    77.0281    548(23)           544.5685          288.1353 
  3353    77.0481    621(25)           651.7355          288.1736 
  3354    77.0681    744(27)           750.1541          288.2119 
  3355    77.0881    665(26)           753.9708          288.2502 
  3356    77.1081    659(26)           661.3287          288.2885 
  3357    77.1281    544(23)           558.3432          288.3268 
  3358    77.1481    480(22)           485.4103          288.3651 
  3359    77.1681    419(20)           441.2264          288.4034 
  3360    77.1881    380(19)           417.6668          288.4418 
  3361    77.2081    381(20)           409.5588          288.4801 
  3362    77.2281    408(20)           415.5179          288.5184 
  3363    77.2481    412(20)           437.2242          288.5567 
  3364    77.2681    476(22)           476.5682          288.5950 
  3365    77.2881    503(22)           523.3267          288.6333 
  3366    77.3081    541(23)           539.4185          288.6717 
  3367    77.3281    457(21)           501.7881          288.7100 
  3368    77.3481    444(21)           445.3981          288.7483 
  3369    77.3681    426(21)           400.1404          288.7866 
  3370    77.3881    371(19)           372.9806          288.8642 
  3371    77.4081    357(19)           353.3213          288.9418 
  3372    77.4281    342(18)           340.3192          289.0193 
  3373    77.4481    327(18)           321.9183          289.0970 
  3374    77.4681    344(19)           316.7921          289.1745 
  3375    77.4881    321(18)           313.4142          289.2521 
  3376    77.5081    318(18)           311.3044          289.3297 
  3377    77.5281    305(17)           310.1905          289.4073 
  3378    77.5481    294(17)           309.9454          289.4849 
  3379    77.5681    317(18)           310.5558          289.5624 
  3380    77.5881    333(18)           312.1221          289.6400 
  3381    77.6081    311(18)           316.4307          289.7176 
  3382    77.6281    316(18)           321.0179          289.7952 
  3383    77.6481    318(18)           328.0811          289.8728 
  3384    77.6681    349(19)           339.0081          289.9504 
  3385    77.6881    330(18)           351.6790          290.0280 
  3386    77.7081    364(19)           378.3227          290.1056 
  3387    77.7281    430(21)           414.7907          290.1832 
  3388    77.7481    427(21)           448.1375          290.2607 
  3389    77.7681    420(20)           449.6714          290.3383 
  3390    77.7881    439(21)           418.5632          290.4159 
  3391    77.8081    350(19)           383.5661          290.4935 
  3392    77.8281    342(18)           358.5641          290.5711 
  3393    77.8481    334(18)           343.3054          290.6487 
  3394    77.8681    323(18)           335.0527          290.7263 
  3395    77.8881    328(18)           332.0240          290.8038 
  3396    77.9081    336(18)           333.6702          290.8814 
  3397    77.9281    352(19)           340.4821          290.9590 
  3398    77.9481    353(19)           353.2146          291.0366 
  3399    77.9681    401(20)           369.3555          291.1142 
  3400    77.9881    365(19)           377.2620          291.1918 
  3401    78.0081    396(20)           366.8548          291.2694 
  3402    78.0281    350(19)           347.8582          291.3470 
  3403    78.0481    330(18)           331.7256          291.4246 
  3404    78.0681    336(18)           327.8319          291.5021 
  3405    78.0881    333(18)           321.3836          291.5797 
  3406    78.1081    307(18)           317.5028          291.6573 
  3407    78.1281    327(18)           311.9820          291.7349 
  3408    78.1481    311(18)           311.3315          291.8125 
  3409    78.1681    295(17)           311.5793          291.8901 
  3410    78.1881    325(18)           312.6264          291.9677 
  3411    78.2081    316(18)           314.4849          292.0452 
  3412    78.2281    311(18)           317.2714          292.1228 
  3413    78.2481    296(17)           321.2188          292.2004 
  3414    78.2681    301(17)           326.7319          292.2780 
  3415    78.2881    331(18)           337.7498          292.3556 
  3416    78.3081    343(19)           349.1691          292.4332 
  3417    78.3281    382(20)           365.7830          292.5108 
  3418    78.3481    384(20)           390.6664          292.5883 
  3419    78.3681    451(21)           427.2163          292.6660 
  3420    78.3881    506(22)           484.9027          292.7435 
  3421    78.4081    537(23)           561.9755          292.8211 
  3422    78.4281    564(24)           627.7676          292.8987 
  3423    78.4481    594(24)           623.9418          292.9763 
  3424    78.4681    524(23)           556.5240          293.0539 
  3425    78.4881    491(22)           484.5659          293.1315 
  3426    78.5081    426(21)           433.6945          293.2090 
  3427    78.5281    370(19)           402.6149          293.2866 
  3428    78.5481    354(19)           385.7370          293.3642 
  3429    78.5681    340(18)           379.4966          293.4418 
  3430    78.5881    404(20)           382.8073          293.5194 
  3431    78.6081    368(19)           396.6769          293.5970 
  3432    78.6281    429(21)           422.7169          293.6746 
  3433    78.6481    472(22)           456.2980          293.7522 
  3434    78.6681    425(21)           474.4138          293.8298 
  3435    78.6881    401(20)           454.8100          293.9073 
  3436    78.7081    410(20)           415.4561          293.9849 
  3437    78.7281    368(19)           387.0139          294.0625 
  3438    78.7481    357(19)           363.7575          294.1401 
  3439    78.7681    335(18)           348.7059          294.2177 
  3440    78.7881    348(19)           339.0208          294.2953 
  3441    78.8081    326(18)           325.7201          294.3729 
  3442    78.8281    326(18)           322.5009          294.4504 
  3443    78.8481    330(18)           320.8589          294.5280 
  3444    78.8681    330(18)           320.4630          294.6056 
  3445    78.8881    302(17)           321.1773          294.6832 
  3446    78.9081    334(18)           323.0186          294.7608 
  3447    78.9281    333(18)           326.1505          294.8384 
  3448    78.9481    329(18)           330.9249          294.9160 
  3449    78.9681    316(18)           340.9667          294.9936 
  3450    78.9881    351(19)           351.6438          295.0711 
  3451    79.0081    391(20)           367.4556          295.1487 
  3452    79.0281    419(20)           391.3890          295.2263 
  3453    79.0481    476(22)           424.8025          295.3039 
  3454    79.0681    551(23)           479.9286          295.3815 
  3455    79.0881    582(24)           550.0579          295.4591 
  3456    79.1081    652(26)           601.4176          295.5367 
  3457    79.1281    606(25)           585.9438          295.6143 
  3458    79.1481    509(23)           522.0528          295.6918 
  3459    79.1681    486(22)           460.1078          295.7694 
  3460    79.1881    418(20)           417.4401          295.8470 
  3461    79.2081    405(20)           391.5766          295.9246 
  3462    79.2281    392(20)           377.7130          296.0022 
  3463    79.2481    428(21)           372.9780          296.0798 
  3464    79.2681    392(20)           376.6160          296.1573 
  3465    79.2881    409(20)           389.6323          296.2349 
  3466    79.3081    453(21)           413.3900          296.3125 
  3467    79.3281    480(22)           443.3454          296.3901 
  3468    79.3481    441(21)           458.7316          296.4677 
  3469    79.3681    432(21)           440.6720          296.5453 
  3470    79.3881    441(21)           405.5727          296.6229 
  3471    79.4081    385(20)           374.9044          296.7005 
  3472    79.4281    373(19)           353.5468          296.7780 
  3473    79.4481    319(18)           339.3647          296.8557 
  3474    79.4681    331(18)           329.8389          296.9332 
  3475    79.4881    325(18)           316.8853          297.0108 
  3476    79.5081    334(18)           312.7856          297.0884 
  3477    79.5281    302(17)           309.8418          297.1660 
  3478    79.5481    322(18)           307.6738          297.2436 
  3479    79.5681    302(17)           306.0434          297.3211 
  3480    79.5881    286(17)           304.7939          297.3987 
  3481    79.6081    297(17)           303.8220          297.4763 
  3482    79.6281    260(16)           303.0559          297.5539 
  3483    79.6481    305(17)           302.4460          297.6315 
  3484    79.6681    264(16)           301.9561          297.7091 
  3485    79.6881    293(17)           301.5602          297.7867 
  3486    79.7081    289(17)           301.2388          297.8643 
  3487    79.7281    301(17)           298.1319          298.1319 
  3488    79.7481    309(18)           298.3995          298.3995 
  3489    79.7681    287(17)           298.6672          298.6672 
  3490    79.7881    319(18)           298.9348          298.9348 
  3491    79.8081    279(17)           299.2025          299.2025 
  3492    79.8281    302(17)           299.4700          299.4700 
  3493    79.8481    301(17)           299.7376          299.7376 
  3494    79.8681    309(18)           300.0053          300.0053 
  3495    79.8881    301(17)           300.2729          300.2729 
  3496    79.9081    303(17)           300.1939          300.1939 
  3497    79.9281    294(17)           300.1149          300.1149 
  3498    79.9481    330(18)           300.0359          300.0359 
  3499    79.9681    284(17)           299.9570          299.9570 
  3500    79.9881    298(17)           299.8780          299.8780 
  3501    80.0081    303(17)           299.7990          299.7990 
  3502    80.0281    339(18)           299.7200          299.7200 
  3503    80.0481    343(19)           299.6410          299.6410 
  3504    80.0681    317(18)           299.5621          299.5621 
  3505    80.0881    325(18)           321.5755          299.4831 
  3506    80.1081    320(18)           323.9980          299.4041 
  3507    80.1281    335(18)           326.8674          299.3251 
  3508    80.1481    326(18)           330.2930          299.2461 
  3509    80.1681    377(19)           334.4253          299.1671 
  3510    80.1881    358(19)           339.4608          299.0882 
  3511    80.2081    385(20)           345.6750          299.0092 
  3512    80.2281    358(19)           353.4550          298.9302 
  3513    80.2481    339(18)           363.3446          298.8512 
  3514    80.2681    365(19)           376.1572          298.7722 
  3515    80.2881    373(19)           393.0947          298.6933 
  3516    80.3081    420(20)           416.0450          298.6143 
  3517    80.3281    439(21)           458.7256          298.5353 
  3518    80.3481    482(22)           505.7137          298.4563 
  3519    80.3681    595(24)           574.8205          298.3773 
  3520    80.3881    745(27)           678.9071          298.2984 
  3521    80.4081    936(31)           835.4922          298.2194 
  3522    80.4281    1154(34)          1051.8041          298.1404 
  3523    80.4481    1316(36)          1268.9043          298.0614 
  3524    80.4681    1294(36)          1324.5989          297.9824 
  3525    80.4881    1153(34)          1164.0122          297.9034 
  3526    80.5081    971(31)           941.9267          297.8245 
  3527    80.5281    732(27)           768.6304          297.7455 
  3528    80.5481    639(25)           656.6993          297.6665 
  3529    80.5681    590(24)           591.0942          297.5875 
  3530    80.5881    565(24)           558.8560          297.5085 
  3531    80.6081    573(24)           553.8865          297.4296 
  3532    80.6281    614(25)           576.2401          297.3506 
  3533    80.6481    661(26)           630.5547          297.2716 
  3534    80.6681    780(28)           718.6555          297.1926 
  3535    80.6881    814(29)           812.7659          297.1136 
  3536    80.7081    792(28)           834.9062          297.0347 
  3537    80.7281    758(28)           751.9141          296.9557 
  3538    80.7481    625(25)           640.5900          296.8767 
  3539    80.7681    530(23)           546.7324          296.7977 
  3540    80.7881    463(22)           482.3943          296.7188 
  3541    80.8081    447(21)           439.6210          296.6397 
  3542    80.8281    391(20)           410.8615          296.5608 
  3543    80.8481    405(20)           370.2603          296.4818 
  3544    80.8681    388(20)           358.4269          296.4028 
  3545    80.8881    344(19)           350.4822          296.3239 
  3546    80.9081    357(19)           345.3896          296.2448 
  3547    80.9281    349(19)           342.5849          296.1659 
  3548    80.9481    326(18)           341.8251          296.0869 
  3549    80.9681    370(19)           343.1482          296.0079 
  3550    80.9881    330(18)           349.4237          295.9289 
  3551    81.0081    367(19)           356.6075          295.8499 
  3552    81.0281    390(20)           368.3625          295.7710 
  3553    81.0481    386(20)           387.0354          295.6920 
  3554    81.0681    429(21)           416.2501          295.6130 
  3555    81.0881    489(22)           449.8165          295.5340 
  3556    81.1081    533(23)           506.7710          295.4550 
  3557    81.1281    542(23)           550.2057          295.3760 
  3558    81.1481    535(23)           541.5206          295.2971 
  3559    81.1681    517(23)           490.9194          295.2181 
  3560    81.1881    440(21)           438.7112          295.1391 
  3561    81.2081    401(20)           401.3507          295.0602 
  3562    81.2281    371(19)           377.9248          294.9811 
  3563    81.2481    361(19)           364.6009          294.9022 
  3564    81.2681    370(19)           358.7574          294.8232 
  3565    81.2881    392(20)           359.4059          294.7442 
  3566    81.3081    379(19)           366.9573          294.6652 
  3567    81.3281    407(20)           382.6730          294.5862 
  3568    81.3481    428(21)           406.0055          294.5073 
  3569    81.3681    473(22)           426.9666          294.4283 
  3570    81.3881    491(22)           425.8059          294.3493 
  3571    81.4081    451(21)           401.3914          294.2703 
  3572    81.4281    393(20)           395.6805          294.1913 
  3573    81.4481    354(19)           376.3932          294.1124 
  3574    81.4681    374(19)           364.4701          294.0334 
  3575    81.4881    345(19)           357.9540          293.9544 
  3576    81.5081    313(18)           355.2622          293.8754 
  3577    81.5281    345(19)           350.3647          293.7964 
  3578    81.5481    359(19)           353.5164          293.7174 
  3579    81.5681    375(19)           359.0276          293.6385 
  3580    81.5881    364(19)           367.1779          293.5595 
  3581    81.6081    377(19)           378.5717          293.4805 
  3582    81.6281    450(21)           394.2686          293.4015 
  3583    81.6481    415(20)           415.9627          293.3225 
  3584    81.6681    461(21)           457.1388          293.2436 
  3585    81.6881    550(23)           502.0290          293.1646 
  3586    81.7081    564(24)           567.7732          293.0856 
  3587    81.7281    700(26)           666.2997          293.0066 
  3588    81.7481    962(31)           814.0070          292.9276 
  3589    81.7681    1050(32)          1018.6216          292.8487 
  3590    81.7881    1201(35)          1242.4092          292.7697 
  3591    81.8081    1316(36)          1336.0938          292.6907 
  3592    81.8281    1223(35)          1208.6941          292.6117 
  3593    81.8481    990(31)           987.7877          292.5327 
  3594    81.8681    834(29)           801.7095          292.4538 
  3595    81.8881    701(26)           677.0724          292.3748 
  3596    81.9081    606(25)           601.3005          292.2958 
  3597    81.9281    541(23)           560.5929          292.2168 
  3598    81.9481    589(24)           547.1600          292.1378 
  3599    81.9681    566(24)           559.2601          292.0589 
  3600    81.9881    624(25)           600.1501          291.9799 
  3601    82.0081    749(27)           674.4674          291.9009 
  3602    82.0281    772(28)           772.3257          291.8219 
  3603    82.0481    816(29)           837.5325          291.7429 
  3604    82.0681    789(28)           800.3010          291.6640 
  3605    82.0881    720(27)           702.0702          291.5850 
  3606    82.1081    580(24)           595.5297          291.5060 
  3607    82.1281    517(23)           517.9608          291.4270 
  3608    82.1481    424(21)           466.1185          291.3480 
  3609    82.1681    446(21)           431.8476          291.2690 
  3610    82.1881    438(21)           386.9061          291.1901 
  3611    82.2081    408(20)           373.9332          291.1111 
  3612    82.2281    343(19)           366.1073          291.0321 
  3613    82.2481    355(19)           362.2159          290.9531 
  3614    82.2681    354(19)           361.6765          290.8741 
  3615    82.2881    383(20)           364.3954          290.7952 
  3616    82.3081    379(19)           370.7375          290.7162 
  3617    82.3281    369(19)           386.9913          290.6372 
  3618    82.3481    443(21)           404.6580          290.5582 
  3619    82.3681    470(22)           431.5818          290.4792 
  3620    82.3881    502(22)           472.6257          290.4003 
  3621    82.4081    563(24)           535.2820          290.3213 
  3622    82.4281    731(27)           627.6996          290.2423 
  3623    82.4481    787(28)           735.3574          290.1633 
  3624    82.4681    905(30)           829.3923          290.0843 
  3625    82.4881    807(28)           818.7550          290.0053 
  3626    82.5081    794(28)           716.5929          289.9264 
  3627    82.5281    624(25)           605.3755          289.8474 
  3628    82.5481    534(23)           523.5221          289.7684 
  3629    82.5681    469(22)           471.1921          289.6894 
  3630    82.5881    451(21)           440.5086          289.6104 
  3631    82.6081    463(22)           425.6966          289.5315 
  3632    82.6281    464(22)           424.1553          289.4525 
  3633    82.6481    480(22)           436.1417          289.3735 
  3634    82.6681    499(22)           463.7095          288.9499 
  3635    82.6881    542(23)           508.3333          288.5265 
  3636    82.7081    590(24)           557.8475          288.1030 
  3637    82.7281    618(25)           574.9399          287.6794 
  3638    82.7481    572(24)           539.9015          287.2560 
  3639    82.7681    506(22)           479.4626          286.8324 
  3640    82.7881    434(21)           427.6917          286.4090 
  3641    82.8081    411(20)           391.1271          285.9854 
  3642    82.8281    366(19)           366.4427          285.5620 
  3643    82.8481    329(18)           349.6463          285.1385 
  3644    82.8681    344(19)           326.6663          284.7149 
  3645    82.8881    312(18)           319.4589          284.2915 
  3646    82.9081    353(19)           314.4875          283.8679 
  3647    82.9281    332(18)           311.1656          283.4445 
  3648    82.9481    312(18)           309.1667          283.0208 
  3649    82.9681    307(18)           308.3603          282.5974 
  3650    82.9881    313(18)           308.7802          282.1738 
  3651    83.0081    280(17)           311.9294          281.7504 
  3652    83.0281    338(18)           315.8423          281.3269 
  3653    83.0481    339(18)           322.5294          280.9034 
  3654    83.0681    347(19)           333.3606          280.4799 
  3655    83.0881    367(19)           350.1964          280.0563 
  3656    83.1081    380(19)           368.0541          279.6329 
  3657    83.1281    384(20)           393.3526          279.2093 
  3658    83.1481    417(20)           402.8834          279.2005 
  3659    83.1681    426(21)           387.1913          279.1917 
  3660    83.1881    326(18)           361.3809          279.1829 
  3661    83.2081    376(19)           339.6910          279.1742 
  3662    83.2281    361(19)           325.0292          279.1654 
  3663    83.2481    329(18)           316.0049          279.1566 
  3664    83.2681    282(17)           311.0244          279.1478 
  3665    83.2881    315(18)           309.1714          279.1390 
  3666    83.3081    327(18)           310.1873          279.1302 
  3667    83.3281    338(18)           314.3773          279.1214 
  3668    83.3481    332(18)           322.3214          279.1127 
  3669    83.3681    357(19)           333.5088          279.1039 
  3670    83.3881    346(19)           342.8964          279.0951 
  3671    83.4081    341(18)           341.7428          279.0863 
  3672    83.4281    325(18)           344.3226          279.0775 
  3673    83.4481    369(19)           332.6536          279.0687 
  3674    83.4681    352(19)           324.2179          279.0599 
  3675    83.4881    317(18)           319.2831          279.0511 
  3676    83.5081    303(17)           317.0324          279.0424 
  3677    83.5281    343(19)           314.0735          279.0336 
  3678    83.5481    304(17)           315.7231          279.0248 
  3679    83.5681    351(19)           318.8612          279.0160 
  3680    83.5881    298(17)           323.5924          279.0072 
  3681    83.6081    368(19)           330.2198          278.9984 
  3682    83.6281    351(19)           339.3041          278.9897 
  3683    83.6481    369(19)           351.7476          278.9809 
  3684    83.6681    404(20)           375.4027          278.9721 
  3685    83.6881    363(19)           400.5147          278.9633 
  3686    83.7081    435(21)           436.7311          278.9545 
  3687    83.7281    455(21)           490.2054          278.9457 
  3688    83.7481    592(24)           569.7701          278.9370 
  3689    83.7681    651(26)           683.6360          278.9282 
  3690    83.7881    741(27)           819.1073          278.9194 
  3691    83.8081    799(28)           912.4589          278.9106 
  3692    83.8281    783(28)           880.7168          278.9018 
  3693    83.8481    670(26)           757.9731          278.8930 
  3694    83.8681    562(24)           633.7633          278.8842 
  3695    83.8881    506(22)           543.7915          278.8755 
  3696    83.9081    437(21)           486.1364          278.8667 
  3697    83.9281    481(22)           452.1599          278.8579 
  3698    83.9481    418(20)           435.6031          278.8491 
  3699    83.9681    388(20)           433.6874          278.8403 
  3700    83.9881    475(22)           446.6530          278.8315 
  3701    84.0081    489(22)           477.0849          278.8228 
  3702    84.0281    541(23)           526.7949          278.8140 
  3703    84.0481    585(24)           585.0242          278.8052 
  3704    84.0681    532(23)           613.1827          278.7964 
  3705    84.0881    543(23)           594.2817          278.7876 
  3706    84.1081    486(22)           528.2740          278.7788 
  3707    84.1281    415(20)           468.0458          278.7701 
  3708    84.1481    429(21)           425.1740          278.7613 
  3709    84.1681    403(20)           396.9838          278.7525 
  3710    84.1881    371(19)           379.0182          278.7437 
  3711    84.2081    360(19)           354.6094          278.7349 
  3712    84.2281    375(19)           349.8177          278.7261 
  3713    84.2481    357(19)           348.7748          278.7173 
  3714    84.2681    386(20)           351.0593          278.7086 
  3715    84.2881    385(20)           356.7368          278.6998 
  3716    84.3081    362(19)           366.3593          278.6910 
  3717    84.3281    397(20)           381.0613          278.6822 
  3718    84.3481    387(20)           410.1638          278.6734 
  3719    84.3681    457(21)           443.2014          278.6646 
  3720    84.3881    511(23)           492.2855          278.6559 
  3721    84.4081    617(25)           565.8281          278.6471 
  3722    84.4281    653(26)           673.5265          278.6383 
  3723    84.4481    849(29)           814.2812          278.6295 
  3724    84.4681    893(30)           934.6516          278.6207 
  3725    84.4881    894(30)           952.6226          278.6119 
  3726    84.5081    764(28)           845.7192          278.6031 
  3727    84.5281    657(26)           706.2078          278.5944 
  3728    84.5481    517(23)           595.5466          278.5856 
  3729    84.5681    547(23)           521.7662          278.5768 
  3730    84.5881    422(21)           476.4054          278.5680 
  3731    84.6081    427(21)           451.5945          278.5592 
  3732    84.6281    453(21)           442.9249          278.5504 
  3733    84.6481    479(22)           449.3353          278.5417 
  3734    84.6681    530(23)           472.5894          278.5329 
  3735    84.6881    495(22)           515.7727          278.5241 
  3736    84.7081    548(23)           576.4022          278.5153 
  3737    84.7281    589(24)           629.0110          278.5065 
  3738    84.7481    586(24)           627.1545          278.4977 
  3739    84.7681    521(23)           567.4777          278.4889 
  3740    84.7881    497(22)           495.0627          278.4801 
  3741    84.8081    412(20)           437.3395          278.4714 
  3742    84.8281    368(19)           396.9828          278.4626 
  3743    84.8481    375(19)           369.3959          278.4538 
  3744    84.8681    330(18)           335.0745          278.4450 
  3745    84.8881    342(18)           322.8307          278.4362 
  3746    84.9081    297(17)           314.0225          278.4274 
  3747    84.9281    325(18)           307.5224          278.4186 
  3748    84.9481    322(18)           302.6064          278.4099 
  3749    84.9681    331(18)           298.8120          278.4011 
  3750    84.9881    329(18)           295.8255          278.3923 
  3751    85.0081    333(18)           293.4377          278.3835 
  3752    85.0281    304(17)           291.4997          278.3747 
  3753    85.0481    289(17)           289.9055          278.3659 
  3754    85.0681    295(17)           288.5798          278.3571 
  3755    85.0881    286(17)           287.4650          278.3484 
  3756    85.1081    289(17)           286.5194          278.3396 
  3757    85.1281    294(17)           278.3308          278.3308 
  3758    85.1481    275(17)           278.3220          278.3220 
  3759    85.1681    273(17)           278.3132          278.3132 
  3760    85.1881    267(16)           278.3044          278.3044 
  3761    85.2081    280(17)           278.2957          278.2957 
  3762    85.2281    276(17)           278.2869          278.2869 
  3763    85.2481    286(17)           278.2781          278.2781 
  3764    85.2681    258(16)           278.2693          278.2693 
  3765    85.2881    296(17)           278.2605          278.2605 
  3766    85.3081    273(17)           278.2517          278.2517 
  3767    85.3281    295(17)           278.0127          278.0127 
  3768    85.3481    294(17)           277.7736          277.7736 
  3769    85.3681    296(17)           277.5345          277.5345 
  3770    85.3881    293(17)           277.2954          277.2954 
  3771    85.4081    287(17)           277.8152          277.0563 
  3772    85.4281    302(17)           277.6553          276.8172 
  3773    85.4481    273(17)           277.5082          276.5781 
  3774    85.4681    260(16)           277.3770          276.3390 
  3775    85.4881    289(17)           277.2654          276.0999 
  3776    85.5081    271(16)           277.4754          276.1577 
  3777    85.5281    263(16)           277.7169          276.2155 
  3778    85.5481    280(17)           277.9988          276.2733 
  3779    85.5681    296(17)           278.3338          276.3311 
  3780    85.5881    296(17)           278.7396          276.3889 
  3781    85.6081    274(17)           279.2414          276.4467 
  3782    85.6281    276(17)           279.8770          276.5045 
  3783    85.6481    264(16)           280.7024          276.5623 
  3784    85.6681    258(16)           282.1688          276.6201 
  3785    85.6881    315(18)           283.7237          276.6779 
  3786    85.7081    260(16)           285.9190          276.7357 
  3787    85.7281    306(17)           289.1001          276.7935 
  3788    85.7481    276(17)           293.7424          276.8513 
  3789    85.7681    299(17)           300.2294          276.9091 
  3790    85.7881    302(17)           307.7748          276.9669 
  3791    85.8081    294(17)           312.6920          277.0247 
  3792    85.8281    303(17)           310.8495          277.0825 
  3793    85.8481    297(17)           304.1897          277.1403 
  3794    85.8681    313(18)           297.4001          277.1981 
  3795    85.8881    298(17)           292.4142          277.2559 
  3796    85.9081    285(17)           289.1771          277.3138 
  3797    85.9281    280(17)           287.2373          277.3715 
  3798    85.9481    274(17)           286.2475          277.4294 
  3799    85.9681    259(16)           286.0354          277.4872 
  3800    85.9881    255(16)           286.5824          277.5450 
  3801    86.0081    296(17)           287.9993          277.6028 
  3802    86.0281    278(17)           290.4351          277.6606 
  3803    86.0481    322(18)           293.6775          277.7184 
  3804    86.0681    309(18)           304.0157          277.7762 
  3805    86.0881    332(18)           304.4848          277.8340 
  3806    86.1081    305(17)           302.2778          277.8918 
  3807    86.1281    276(17)           299.7058          277.9496 
  3808    86.1481    332(18)           298.0971          278.0074 
  3809    86.1681    294(17)           297.6051          278.0652 
  3810    86.1881    289(17)           298.0656          278.1230 
  3811    86.2081    328(18)           298.5577          278.1808 
  3812    86.2281    296(17)           300.7119          278.2386 
  3813    86.2481    317(18)           303.7258          278.2964 
  3814    86.2681    330(18)           307.7840          278.3542 
  3815    86.2881    314(18)           313.1975          278.4120 
  3816    86.3081    315(18)           320.4715          278.4698 
  3817    86.3281    343(19)           330.3891          278.5276 
  3818    86.3481    360(19)           348.2249          278.5854 
  3819    86.3681    408(20)           368.3618          278.6432 
  3820    86.3881    438(21)           397.5862          278.7010 
  3821    86.4081    491(22)           440.4621          278.7588 
  3822    86.4281    548(23)           501.4901          278.8166 
  3823    86.4481    571(24)           577.2845          278.8744 
  3824    86.4681    641(25)           638.1823          278.9322 
  3825    86.4881    600(24)           637.9134          278.9900 
  3826    86.5081    544(23)           577.5971          279.0478 
  3827    86.5281    483(22)           504.9211          279.1056 
  3828    86.5481    469(22)           447.8912          279.1634 
  3829    86.5681    437(21)           409.5738          279.2212 
  3830    86.5881    358(19)           385.6651          279.2791 
  3831    86.6081    365(19)           372.2216          279.3368 
  3832    86.6281    378(19)           366.9593          279.3947 
  3833    86.6481    350(19)           369.2018          279.4525 
  3834    86.6681    382(20)           379.6487          279.5103 
  3835    86.6881    443(21)           399.8812          279.5681 
  3836    86.7081    469(22)           430.0122          279.6259 
  3837    86.7281    456(21)           461.4554          279.6837 
  3838    86.7481    460(21)           477.4883          279.7415 
  3839    86.7681    448(21)           455.2536          279.7993 
  3840    86.7881    423(21)           417.9153          279.8571 
  3841    86.8081    380(19)           384.8036          279.9149 
  3842    86.8281    347(19)           361.0387          279.9727 
  3843    86.8481    341(18)           345.1032          280.0305 
  3844    86.8681    348(19)           334.6625          280.0883 
  3845    86.8881    346(19)           320.2964          280.1461 
  3846    86.9081    282(17)           317.0422          280.2039 
  3847    86.9281    298(17)           315.8245          280.2617 
  3848    86.9481    324(18)           316.3966          280.3195 
  3849    86.9681    312(18)           318.7789          280.3773 
  3850    86.9881    328(18)           323.2599          280.4351 
  3851    87.0081    314(18)           333.0609          280.4929 
  3852    87.0281    332(18)           344.3381          280.5507 
  3853    87.0481    413(20)           361.2797          280.6085 
  3854    87.0681    383(20)           386.5899          280.6663 
  3855    87.0881    417(20)           423.3827          280.7241 
  3856    87.1081    484(22)           471.2737          280.7819 
  3857    87.1281    535(23)           515.9429          280.8397 
  3858    87.1481    493(22)           522.6488          280.8975 
  3859    87.1681    455(21)           490.0878          280.9553 
  3860    87.1881    408(20)           441.8987          281.0131 
  3861    87.2081    402(20)           401.2747          281.0709 
  3862    87.2281    402(20)           373.0891          281.1287 
  3863    87.2481    369(19)           355.0999          281.1865 
  3864    87.2681    342(18)           344.5026          281.2443 
  3865    87.2881    321(18)           339.5171          281.3021 
  3866    87.3081    348(19)           339.4015          281.3600 
  3867    87.3281    372(19)           344.3339          281.4177 
  3868    87.3481    380(19)           355.2191          281.4755 
  3869    87.3681    389(20)           372.8275          281.5334 
  3870    87.3881    369(19)           394.4412          281.5912 
  3871    87.4081    440(21)           412.6741          281.6490 
  3872    87.4281    387(20)           406.3781          281.7710 
  3873    87.4481    381(20)           384.0733          281.8930 
  3874    87.4681    351(19)           360.5482          282.0150 
  3875    87.4881    369(19)           342.5927          282.1371 
  3876    87.5081    320(18)           330.3619          282.2591 
  3877    87.5281    335(18)           322.3595          282.3811 
  3878    87.5481    313(18)           311.9816          282.5032 
  3879    87.5681    333(18)           309.4774          282.6252 
  3880    87.5881    322(18)           308.5139          282.7473 
  3881    87.6081    308(18)           308.8740          282.8693 
  3882    87.6281    293(17)           310.5402          282.9914 
  3883    87.6481    319(18)           313.6845          283.1134 
  3884    87.6681    308(18)           320.5977          283.2354 
  3885    87.6881    305(17)           328.4200          283.3575 
  3886    87.7081    321(18)           340.0747          283.4795 
  3887    87.7281    364(19)           357.4077          283.6015 
  3888    87.7481    411(20)           382.6714          283.7236 
  3889    87.7681    444(21)           416.5268          283.8456 
  3890    87.7881    430(21)           451.3428          283.9677 
  3891    87.8081    439(21)           463.4547          284.0897 
  3892    87.8281    455(21)           445.6279          284.2117 
  3893    87.8481    429(21)           411.0852          284.3337 
  3894    87.8681    344(19)           379.4517          284.4558 
  3895    87.8881    372(19)           356.7640          284.5778 
  3896    87.9081    345(19)           341.9843          284.6999 
  3897    87.9281    324(18)           333.0247          284.8219 
  3898    87.9481    320(18)           328.3797          284.9440 
  3899    87.9681    301(17)           327.3190          285.0660 
  3900    87.9881    332(18)           329.7811          285.1880 
  3901    88.0081    337(18)           336.2778          285.3101 
  3902    88.0281    345(19)           347.5416          285.4321 
  3903    88.0481    389(20)           362.9527          285.5541 
  3904    88.0681    351(19)           380.4647          285.6761 
  3905    88.0881    416(20)           382.1846          285.7982 
  3906    88.1081    349(19)           369.2136          285.9202 
  3907    88.1281    346(19)           351.5323          286.0423 
  3908    88.1481    327(18)           336.8017          286.1643 
  3909    88.1681    301(17)           326.4867          286.2864 
  3910    88.1881    297(17)           319.7374          286.4084 
  3911    88.2081    294(17)           311.4528          286.5304 
  3912    88.2281    295(17)           309.4073          286.6525 
  3913    88.2481    320(18)           308.6954          286.7745 
  3914    88.2681    283(17)           309.1215          286.8965 
  3915    88.2881    297(17)           310.6636          287.0186 
  3916    88.3081    294(17)           313.4643          287.1406 
  3917    88.3281    335(18)           317.8546          287.2626 
  3918    88.3481    340(18)           326.2850          287.3847 
  3919    88.3681    361(19)           336.2435          287.5067 
  3920    88.3881    418(20)           350.9415          287.6288 
  3921    88.4081    400(20)           372.3864          287.7508 
  3922    88.4281    453(21)           401.6564          287.8728 
  3923    88.4481    457(21)           433.9713          287.9949 
  3924    88.4681    498(22)           452.5253          288.1169 
  3925    88.4881    481(22)           439.9693          288.2390 
  3926    88.5081    501(22)           410.2974          288.3610 
  3927    88.5281    426(21)           380.4499          288.4830 
  3928    88.5481    392(20)           358.1775          288.6051 
  3929    88.5681    355(19)           343.3714          288.7271 
  3930    88.5881    302(17)           334.1603          288.8492 
  3931    88.6081    349(19)           329.0574          288.9712 
  3932    88.6281    325(18)           327.2382          289.0932 
  3933    88.6481    327(18)           328.4911          289.2152 
  3934    88.6681    360(19)           333.1335          289.3373 
  3935    88.6881    350(19)           341.8256          289.4593 
  3936    88.7081    406(20)           354.6975          289.5813 
  3937    88.7281    407(20)           377.0222          289.7034 
  3938    88.7481    418(20)           384.0754          289.8254 
  3939    88.7681    395(20)           376.8034          289.5666 
  3940    88.7881    360(19)           361.7196          289.3080 
  3941    88.8081    344(19)           347.5745          289.0492 
  3942    88.8281    349(19)           337.4607          288.7905 
  3943    88.8481    314(18)           331.1104          288.5318 
  3944    88.8681    319(18)           327.6328          288.2730 
  3945    88.8881    333(18)           322.8795          288.0143 
  3946    88.9081    307(18)           323.7484          287.7556 
  3947    88.9281    363(19)           326.3349          287.4969 
  3948    88.9481    342(18)           330.8092          287.2381 
  3949    88.9681    354(19)           337.6036          286.9794 
  3950    88.9881    347(19)           347.5109          286.7206 
  3951    89.0081    394(20)           365.9323          286.4619 
  3952    89.0281    427(21)           387.1826          286.2033 
  3953    89.0481    460(21)           418.2386          285.9445 
  3954    89.0681    473(22)           463.4057          285.6858 
  3955    89.0881    590(24)           525.9169          285.4270 
  3956    89.1081    682(26)           598.5758          285.1684 
  3957    89.1281    600(24)           649.0455          284.9096 
  3958    89.1481    629(25)           635.9161          284.6509 
  3959    89.1681    541(23)           573.9175          284.3921 
  3960    89.1881    483(22)           504.4620          284.1334 
  3961    89.2081    512(23)           450.2061          283.8748 
  3962    89.2281    395(20)           413.1373          283.6160 
  3963    89.2481    354(19)           389.4055          283.3573 
  3964    89.2681    336(18)           375.3891          283.0985 
  3965    89.2881    412(20)           368.9326          282.8398 
  3966    89.3081    364(19)           369.2259          282.5811 
  3967    89.3281    400(20)           376.6519          282.3224 
  3968    89.3481    432(21)           392.5325          282.0637 
  3969    89.3681    432(21)           417.9579          281.8049 
  3970    89.3881    458(21)           456.4191          281.5462 
  3971    89.4081    465(22)           479.0497          281.2874 
  3972    89.4281    435(21)           472.7217          281.0287 
  3973    89.4481    455(21)           441.4997          280.7700 
  3974    89.4681    392(20)           406.2316          280.5113 
  3975    89.4881    403(20)           378.3140          280.2525 
  3976    89.5081    334(18)           358.9293          279.9938 
  3977    89.5281    317(18)           346.1465          279.7352 
  3978    89.5481    322(18)           329.9609          279.4764 
  3979    89.5681    329(18)           326.0599          279.2177 
  3980    89.5881    365(19)           324.8059          278.9589 
  3981    89.6081    302(17)           325.9262          278.7002 
  3982    89.6281    321(18)           329.5016          278.4414 
  3983    89.6481    372(19)           335.9724          278.1828 
  3984    89.6681    328(18)           349.6498          277.9240 
  3985    89.6881    382(20)           365.6055          277.6653 
  3986    89.7081    430(21)           389.4058          277.4066 
  3987    89.7281    409(20)           424.4899          277.1479 
  3988    89.7481    500(22)           473.8559          276.8892 
  3989    89.7681    521(23)           533.8784          276.6304 
  3990    89.7881    604(25)           581.7482          276.3717 
  3991    89.8081    557(24)           582.5002          276.1129 
  3992    89.8281    545(23)           531.6967          275.8542 
  3993    89.8481    470(22)           472.5710          275.5956 
  3994    89.8681    417(20)           423.9995          275.3368 
  3995    89.8881    401(20)           390.0499          275.0781 
  3996    89.9081    329(18)           367.8934          274.8193 
  3997    89.9281    364(19)           354.3734          274.5606 
  3998    89.9481    335(18)           347.4068          274.3018 
  3999    89.9681    349(19)           346.0649          274.0432 
  4000    89.9881    389(20)           350.4052          273.7844 
  4001    90.0081    397(20)           361.3304          273.5257 
  4002    90.0281    386(20)           380.0125          273.2670 
  4003    90.0481    392(20)           405.4154          273.0082 
  4004    90.0681    419(20)           428.4688          272.7496 
  4005    90.0881    434(21)           431.8828          272.4908 
  4006    90.1081    417(20)           410.5432          272.2321 
  4007    90.1281    381(20)           379.6303          271.9733 
  4008    90.1481    348(19)           352.4925          271.7147 
  4009    90.1681    353(19)           332.3869          271.4559 
  4010    90.1881    328(18)           318.1691          271.1972 
  4011    90.2081    297(17)           300.9851          270.9385 
  4012    90.2281    296(17)           294.2830          270.6797 
  4013    90.2481    288(17)           289.3653          270.4211 
  4014    90.2681    267(16)           285.6547          270.1623 
  4015    90.2881    313(18)           283.5182          270.6385 
  4016    90.3081    317(18)           281.9753          271.1150 
  4017    90.3281    295(17)           280.8636          271.5913 
  4018    90.3481    278(17)           280.0705          272.0676 
  4019    90.3681    256(16)           279.5173          272.5440 
  4020    90.3881    283(17)           279.1483          273.0203 
  4021    90.4081    260(16)           278.9224          273.4968 
  4022    90.4281    295(17)           278.8094          273.9731 
  4023    90.4481    303(17)           278.7866          274.4495 
  4024    90.4681    304(17)           278.8367          274.9258 
  4025    90.4881    298(17)           275.4023          275.4023 
  4026    90.5081    296(17)           275.8785          275.8785 
  4027    90.5281    299(17)           276.3548          276.3548 
  4028    90.5481    294(17)           276.8313          276.8313 
  4029    90.5681    309(18)           277.3076          277.3076 
  4030    90.5881    291(17)           277.7840          277.7840 
  4031    90.6081    310(18)           278.2603          278.2603 
  4032    90.6281    309(18)           278.7368          278.7368 
  4033    90.6481    279(17)           279.2131          279.2131 
  4034    90.6681    271(16)           279.6895          279.6895 
  4035    90.6881    289(17)           280.1658          280.1658 
  4036    90.7081    296(17)           286.6752          280.6421 
  4037    90.7281    287(17)           287.7580          281.1186 
  4038    90.7481    269(16)           288.9355          281.5948 
  4039    90.7681    295(17)           290.2294          282.0713 
  4040    90.7881    295(17)           291.6655          282.5476 
  4041    90.8081    309(18)           293.2796          283.0240 
  4042    90.8281    300(17)           295.1160          283.5003 
  4043    90.8481    292(17)           297.2366          283.9766 
  4044    90.8681    335(18)           299.7255          284.4531 
  4045    90.8881    283(17)           302.6955          284.9294 
  4046    90.9081    322(18)           306.3109          285.4058 
  4047    90.9281    319(18)           310.8015          285.8821 
  4048    90.9481    351(19)           316.5123          286.3586 
  4049    90.9681    338(18)           323.9508          286.8348 
  4050    90.9881    329(18)           336.7239          287.3113 
  4051    91.0081    356(19)           350.6684          287.7876 
  4052    91.0281    379(19)           370.2135          288.2639 
  4053    91.0481    391(20)           398.0000          288.7403 
  4054    91.0681    461(21)           436.8564          289.2166 
  4055    91.0881    456(21)           486.0087          289.1850 
  4056    91.1081    489(22)           533.5941          289.1535 
  4057    91.1281    567(24)           551.5189          289.1219 
  4058    91.1481    490(22)           525.2535          289.0903 
  4059    91.1681    448(21)           476.7174          289.0587 
  4060    91.1881    418(20)           431.5093          289.0272 
  4061    91.2081    373(19)           398.1234          288.9956 
  4062    91.2281    387(20)           375.6384          288.9641 
  4063    91.2481    354(19)           361.3400          288.9325 
  4064    91.2681    353(19)           353.0846          288.9009 
  4065    91.2881    342(18)           349.6784          288.8693 
  4066    91.3081    350(19)           350.7512          288.8378 
  4067    91.3281    370(19)           356.6672          288.8062 
  4068    91.3481    393(20)           368.3561          288.7746 
  4069    91.3681    433(21)           407.1395          288.7430 
  4070    91.3881    460(21)           431.3225          288.7115 
  4071    91.4081    463(22)           449.5979          288.6799 
  4072    91.4281    441(21)           448.7682          288.6483 
  4073    91.4481    438(21)           430.5577          288.6168 
  4074    91.4681    414(20)           408.8676          288.5852 
  4075    91.4881    394(20)           392.3237          288.5536 
  4076    91.5081    387(20)           382.4428          288.5221 
  4077    91.5281    386(20)           378.2807          288.4905 
  4078    91.5481    432(21)           372.9382          288.4589 
  4079    91.5681    429(21)           378.2276          288.4274 
  4080    91.5881    371(19)           387.7516          288.3958 
  4081    91.6081    410(20)           402.1636          288.3642 
  4082    91.6281    445(21)           422.8220          288.3326 
  4083    91.6481    504(22)           451.9974          288.3011 
  4084    91.6681    552(23)           503.8047          288.2695 
  4085    91.6881    593(24)           564.1396          288.2379 
  4086    91.7081    770(28)           650.8435          288.2064 
  4087    91.7281    854(29)           773.6663          288.1748 
  4088    91.7481    1060(33)           934.7356          288.1432 
  4089    91.7681    1118(33)          1102.5452          288.1116 
  4090    91.7881    1170(34)          1189.2754          288.0801 
  4091    91.8081    1065(33)          1126.7714          288.0485 
  4092    91.8281    916(30)           965.8990          288.0169 
  4093    91.8481    774(28)           806.0452          287.9854 
  4094    91.8681    701(26)           683.5836          287.9538 
  4095    91.8881    576(24)           599.6030          287.9222 
  4096    91.9081    585(24)           545.1584          287.8907 
  4097    91.9281    497(22)           512.4743          287.8591 
  4098    91.9481    511(23)           496.7467          287.8275 
  4099    91.9681    515(23)           496.0474          287.7960 
  4100    91.9881    569(24)           510.9172          287.7644 
  4101    92.0081    586(24)           543.9993          287.7328 
  4102    92.0281    646(25)           610.6403          287.7012 
  4103    92.0481    721(27)           684.7003          287.6697 
  4104    92.0681    715(27)           753.2201          287.6381 
  4105    92.0881    745(27)           769.6461          287.6065 
  4106    92.1081    713(27)           716.5350          287.5750 
  4107    92.1281    634(25)           632.4808          287.5434 
  4108    92.1481    546(23)           556.4307          287.5118 
  4109    92.1681    484(22)           500.1520          287.4802 
  4110    92.1881    453(21)           461.6503          287.4487 
  4111    92.2081    410(20)           415.4203          287.4171 
  4112    92.2281    423(21)           401.4896          287.3855 
  4113    92.2481    377(19)           394.6246          287.3540 
  4114    92.2681    357(19)           393.6880          287.3224 
  4115    92.2881    433(21)           398.4428          287.2908 
  4116    92.3081    474(22)           409.4936          287.2592 
  4117    92.3281    460(21)           434.4500          287.2277 
  4118    92.3481    509(23)           464.5935          287.1961 
  4119    92.3681    608(25)           509.8345          287.1646 
  4120    92.3881    629(25)           575.6094          287.1330 
  4121    92.4081    714(27)           664.6401          287.1014 
  4122    92.4281    738(27)           763.6830          287.0698 
  4123    92.4481    821(29)           827.4474          287.0383 
  4124    92.4681    723(27)           807.6212          287.0067 
  4125    92.4881    688(26)           721.0133          286.9751 
  4126    92.5081    526(23)           613.3670          286.9435 
  4127    92.5281    474(22)           535.9189          286.9120 
  4128    92.5481    448(21)           481.5824          286.8804 
  4129    92.5681    406(20)           445.7460          286.8488 
  4130    92.5881    418(20)           423.5074          286.8173 
  4131    92.6081    404(20)           411.6625          286.7857 
  4132    92.6281    402(20)           408.6500          286.7541 
  4133    92.6481    434(21)           414.3757          286.7226 
  4134    92.6681    448(21)           430.0337          286.6910 
  4135    92.6881    470(22)           458.6389          286.6594 
  4136    92.7081    539(23)           498.4011          286.6278 
  4137    92.7281    543(23)           541.8727          286.5963 
  4138    92.7481    527(23)           565.1357          286.5647 
  4139    92.7681    551(23)           547.3174          286.5331 
  4140    92.7881    472(22)           500.6130          286.5016 
  4141    92.8081    378(19)           451.3165          286.4700 
  4142    92.8281    397(20)           412.0626          286.4384 
  4143    92.8481    382(20)           383.7191          286.4069 
  4144    92.8681    343(19)           350.8931          286.3753 
  4145    92.8881    365(19)           337.8948          286.3437 
  4146    92.9081    363(19)           328.7935          286.3121 
  4147    92.9281    330(18)           322.4392          286.2806 
  4148    92.9481    310(18)           318.1107          286.2490 
  4149    92.9681    351(19)           315.4012          286.2174 
  4150    92.9881    346(19)           314.6561          286.1859 
  4151    93.0081    303(17)           314.8867          286.1543 
  4152    93.0281    351(19)           316.7854          286.1227 
  4153    93.0481    332(18)           320.7186          286.0912 
  4154    93.0681    338(18)           326.9403          286.0596 
  4155    93.0881    370(19)           334.6640          286.0280 
  4156    93.1081    385(20)           340.4965          285.9964 
  4157    93.1281    339(18)           339.7424          285.9649 
  4158    93.1481    354(19)           332.3912          285.9333 
  4159    93.1681    314(18)           316.8650          285.9017 
  4160    93.1881    331(18)           309.5097          285.8701 
  4161    93.2081    319(18)           304.2046          285.8386 
  4162    93.2281    314(18)           300.6308          285.8070 
  4163    93.2481    285(17)           298.3455          285.7755 
  4164    93.2681    303(17)           297.0256          285.7439 
  4165    93.2881    301(17)           296.4980          285.7123 
  4166    93.3081    299(17)           296.7166          285.6807 
  4167    93.3281    305(17)           297.7499          285.6492 
  4168    93.3481    314(18)           299.7552          285.6176 
  4169    93.3681    302(17)           302.8549          285.5860 
  4170    93.3881    348(19)           306.6935          285.5544 
  4171    93.4081    286(17)           309.6980          285.5229 
  4172    93.4281    349(19)           309.5727          285.4913 
  4173    93.4481    340(18)           306.1545          285.4597 
  4174    93.4681    291(17)           301.6446          285.4282 
  4175    93.4881    304(17)           297.7175          285.3966 
  4176    93.5081    310(18)           294.7751          285.3650 
  4177    93.5281    286(17)           292.6616          285.3335 
  4178    93.5481    295(17)           290.1368          285.3790 
  4179    93.5681    310(18)           289.1912          285.4245 
  4180    93.5881    294(17)           288.5116          285.4700 
  4181    93.6081    280(17)           288.0156          285.5155 
  4182    93.6281    288(17)           287.6479          285.5611 
  4183    93.6481    276(17)           287.3723          285.6066 
  4184    93.6681    270(16)           287.1639          285.6521 
  4185    93.6881    278(17)           287.0057          285.6976 
  4186    93.7081    316(18)           286.8853          285.7431 
  4187    93.7281    284(17)           286.7942          285.7886 
  4188    93.7481    268(16)           286.7259          285.8342 
  4189    93.7681    272(16)           286.6757          285.8797 
  4190    93.7881    269(16)           286.6400          285.9252 
  4191    93.8081    273(17)           286.6159          285.9707 
  4192    93.8281    261(16)           286.6015          286.0162 
  4193    93.8481    249(16)           286.0617          286.0617 
  4194    93.8681    294(17)           286.1073          286.1073 
  4195    93.8881    272(16)           286.1528          286.1528 
  4196    93.9081    281(17)           286.1983          286.1983 
  4197    93.9281    266(16)           286.2438          286.2438 
  4198    93.9481    305(17)           286.2893          286.2893 
  4199    93.9681    320(18)           286.3348          286.3348 
  4200    93.9881    294(17)           286.3804          286.3804 
  4201    94.0081    275(17)           286.4259          286.4259 
  4202    94.0281    303(17)           289.2971          286.4714 
  4203    94.0481    276(17)           289.6241          286.5169 
  4204    94.0681    284(17)           289.9947          286.5624 
  4205    94.0881    298(17)           290.4186          286.6079 
  4206    94.1081    307(18)           290.9076          286.6534 
  4207    94.1281    275(17)           291.4778          286.6990 
  4208    94.1481    298(17)           292.1492          286.7445 
  4209    94.1681    327(18)           292.9496          286.7900 
  4210    94.1881    313(18)           293.9157          286.8355 
  4211    94.2081    286(17)           295.0983          286.8810 
  4212    94.2281    291(17)           296.5693          286.9266 
  4213    94.2481    278(17)           298.4287          286.9721 
  4214    94.2681    313(18)           300.8254          287.0176 
  4215    94.2881    310(18)           303.9756          287.0631 
  4216    94.3081    292(17)           308.2096          287.1086 
  4217    94.3281    353(19)           315.3584          287.1541 
  4218    94.3481    366(19)           323.6160          287.1996 
  4219    94.3681    346(19)           335.2320          287.2452 
  4220    94.3881    327(18)           351.2558          287.2907 
  4221    94.4081    399(20)           371.5477          287.3362 
  4222    94.4281    385(20)           391.5948          287.3817 
  4223    94.4481    373(19)           400.9207          287.4272 
  4224    94.4681    370(19)           392.5948          287.4727 
  4225    94.4881    387(20)           373.3724          287.5183 
  4226    94.5081    360(19)           353.8442          287.5638 
  4227    94.5281    336(18)           338.6427          287.6093 
  4228    94.5481    337(18)           328.0074          287.6548 
  4229    94.5681    351(19)           320.9599          287.7003 
  4230    94.5881    297(17)           316.5638          287.7459 
  4231    94.6081    291(17)           314.2149          287.7914 
  4232    94.6281    314(18)           313.6164          287.8369 
  4233    94.6481    309(18)           314.7460          287.8824 
  4234    94.6681    302(17)           317.8259          287.9279 
  4235    94.6881    301(17)           328.9308          287.9734 
  4236    94.7081    356(19)           337.2405          287.8493 
  4237    94.7281    342(18)           346.9513          287.7252 
  4238    94.7481    322(18)           353.9474          287.6011 
  4239    94.7681    336(18)           353.2858          287.4769 
  4240    94.7881    333(18)           345.5970          287.3528 
  4241    94.8081    362(19)           336.1314          287.2287 
  4242    94.8281    314(18)           328.4574          287.1046 
  4243    94.8481    331(18)           323.3791          286.9805 
  4244    94.8681    325(18)           317.7762          286.8563 
  4245    94.8881    310(18)           317.1531          286.7322 
  4246    94.9081    320(18)           318.1675          286.6081 
  4247    94.9281    284(17)           320.8019          286.4839 
  4248    94.9481    319(18)           325.2647          286.3598 
  4249    94.9681    345(19)           332.0186          286.2357 
  4250    94.9881    322(18)           344.5318          286.1115 
  4251    95.0081    377(19)           359.0176          285.9875 
  4252    95.0281    371(19)           379.7610          285.8633 
  4253    95.0481    394(20)           408.9363          285.7392 
  4254    95.0681    487(22)           447.2734          285.6151 
  4255    95.0881    484(22)           488.9928          285.4909 
  4256    95.1081    510(23)           515.9461          285.3668 
  4257    95.1281    513(23)           509.1601          285.2427 
  4258    95.1481    416(20)           474.2819          285.1186 
  4259    95.1681    407(20)           433.1374          284.9944 
  4260    95.1881    409(20)           397.7069          284.8703 
  4261    95.2081    355(19)           373.1727          284.7462 
  4262    95.2281    389(20)           356.4954          284.6220 
  4263    95.2481    366(19)           345.6908          284.4980 
  4264    95.2681    343(19)           339.3112          284.3738 
  4265    95.2881    316(18)           336.5599          284.2497 
  4266    95.3081    349(19)           337.1889          284.1255 
  4267    95.3281    359(19)           341.4482          284.0014 
  4268    95.3481    358(19)           350.0037          283.8773 
  4269    95.3681    391(20)           363.5581          283.7532 
  4270    95.3881    381(20)           381.3676          283.6291 
  4271    95.4081    423(21)           398.1362          283.5049 
  4272    95.4281    365(19)           403.4014          283.3808 
  4273    95.4481    372(19)           391.9009          283.2567 
  4274    95.4681    382(20)           371.1701          283.1326 
  4275    95.4881    357(19)           350.8575          283.0084 
  4276    95.5081    316(18)           334.8370          282.8843 
  4277    95.5281    332(18)           323.1025          282.7602 
  4278    95.5481    325(18)           309.1259          282.6360 
  4279    95.5681    313(18)           303.7318          282.8518 
  4280    95.5881    263(16)           299.8535          283.0677 
  4281    95.6081    323(18)           297.0225          283.2835 
  4282    95.6281    316(18)           294.9232          283.4994 
  4283    95.6481    270(16)           293.3475          283.7151 
  4284    95.6681    273(17)           292.1521          283.9310 
  4285    95.6881    286(17)           291.2397          284.1468 
  4286    95.7081    282(17)           290.5404          284.3626 
  4287    95.7281    290(17)           290.0045          284.5784 
  4288    95.7481    283(17)           289.5962          284.7942 
  4289    95.7681    253(16)           289.2883          285.0101 
  4290    95.7881    289(17)           289.0608          285.2259 
  4291    95.8081    299(17)           288.8980          285.4417 
  4292    95.8281    292(17)           288.7882          285.6575 
  4293    95.8481    281(17)           288.7220          285.8733 
  4294    95.8681    257(16)           286.0892          286.0892 
  4295    95.8881    307(18)           286.3050          286.3050 
  4296    95.9081    312(18)           286.5208          286.5208 
  4297    95.9281    282(17)           286.7366          286.7366 
  4298    95.9481    309(18)           286.9525          286.9525 
  4299    95.9681    332(18)           287.1683          287.1683 
  4300    95.9881    276(17)           287.3842          287.3842 
  4301    96.0081    294(17)           291.0617          287.5999 
  4302    96.0281    286(17)           291.6057          287.8157 
  4303    96.0481    279(17)           292.1985          288.0316 
  4304    96.0681    283(17)           292.8495          288.2474 
  4305    96.0881    318(18)           293.5717          288.4632 
  4306    96.1081    325(18)           294.3807          288.6790 
  4307    96.1281    291(17)           295.2979          288.8949 
  4308    96.1481    317(18)           296.3499          289.1107 
  4309    96.1681    286(17)           297.5738          289.3265 
  4310    96.1881    317(18)           299.0175          289.5423 
  4311    96.2081    305(17)           300.7484          289.7581 
  4312    96.2281    335(18)           302.8610          289.9740 
  4313    96.2481    283(17)           305.4863          290.1898 
  4314    96.2681    311(18)           308.8185          290.4056 
  4315    96.2881    299(17)           313.1374          290.6214 
  4316    96.3081    303(17)           318.8673          290.8373 
  4317    96.3281    325(18)           328.3424          291.0531 
  4318    96.3481    344(19)           339.2266          291.2689 
  4319    96.3681    366(19)           354.3232          291.4847 
  4320    96.3881    399(20)           374.8005          291.7005 
  4321    96.4081    419(20)           400.2178          291.9164 
  4322    96.4281    439(21)           424.8219          292.1322 
  4323    96.4481    457(21)           436.1794          292.3480 
  4324    96.4681    435(21)           426.3231          292.5638 
  4325    96.4881    412(20)           403.0353          292.7797 
  4326    96.5081    361(19)           378.8688          292.9955 
  4327    96.5281    365(19)           359.7021          293.2112 
  4328    96.5481    377(19)           346.0894          293.4271 
  4329    96.5681    319(18)           336.9405          293.6429 
  4330    96.5881    322(18)           331.1141          293.8588 
  4331    96.6081    349(19)           327.8314          294.0746 
  4332    96.6281    329(18)           326.6660          294.2904 
  4333    96.6481    352(19)           327.5073          294.5062 
  4334    96.6681    355(19)           332.1002          294.7221 
  4335    96.6881    383(20)           337.6434          294.7379 
  4336    96.7081    337(18)           346.2004          294.7537 
  4337    96.7281    386(20)           357.3687          294.7695 
  4338    96.7481    355(19)           368.1179          294.7853 
  4339    96.7681    364(19)           372.3338          294.8012 
  4340    96.7881    379(19)           366.4554          294.8170 
  4341    96.8081    330(18)           354.4770          294.8328 
  4342    96.8281    352(19)           342.3536          294.8486 
  4343    96.8481    337(18)           332.7778          294.8644 
  4344    96.8681    346(19)           325.9619          294.8803 
  4345    96.8881    321(18)           317.9048          294.8961 
  4346    96.9081    324(18)           315.2812          294.9119 
  4347    96.9281    318(18)           313.9326          294.9277 
  4348    96.9481    333(18)           313.6673          294.9435 
  4349    96.9681    316(18)           314.4482          294.9594 
  4350    96.9881    351(19)           317.1516          294.9752 
  4351    97.0081    323(18)           320.5876          294.9910 
  4352    97.0281    338(18)           325.9035          295.0068 
  4353    97.0481    335(18)           333.6383          295.0226 
  4354    97.0681    344(19)           343.9710          295.0385 
  4355    97.0881    358(19)           355.4551          295.0543 
  4356    97.1081    383(20)           363.4459          295.0701 
  4357    97.1281    363(19)           362.5621          295.0859 
  4358    97.1481    321(18)           353.3971          295.1017 
  4359    97.1681    319(18)           341.6489          295.1176 
  4360    97.1881    307(18)           331.4473          295.1334 
  4361    97.2081    320(18)           322.1545          295.1492 
  4362    97.2281    348(19)           316.9974          295.1650 
  4363    97.2481    321(18)           313.5747          295.1808 
  4364    97.2681    327(18)           311.4508          295.1967 
  4365    97.2881    328(18)           310.3606          295.2125 
  4366    97.3081    324(18)           310.1849          295.2283 
  4367    97.3281    314(18)           310.9360          295.2441 
  4368    97.3481    342(18)           332.2316          295.2599 
  4369    97.3681    320(18)           337.1621          295.2758 
  4370    97.3881    341(18)           343.7286          295.2916 
  4371    97.4081    364(19)           351.4209          295.3074 
  4372    97.4281    336(18)           358.2638          295.3232 
  4373    97.4481    359(19)           361.6026          295.3391 
  4374    97.4681    381(20)           361.3022          295.3549 
  4375    97.4881    348(19)           360.1091          295.3707 
  4376    97.5081    357(19)           360.4393          295.3865 
  4377    97.5281    355(19)           363.2536          295.4023 
  4378    97.5481    405(20)           367.1343          295.4182 
  4379    97.5681    399(20)           375.8675          295.4340 
  4380    97.5881    389(20)           388.1143          295.4498 
  4381    97.6081    417(20)           404.7861          295.4656 
  4382    97.6281    425(21)           427.3857          295.4814 
  4383    97.6481    445(21)           458.2006          295.4973 
  4384    97.6681    493(22)           510.0402          295.5131 
  4385    97.6881    636(25)           570.1395          295.5289 
  4386    97.7081    739(27)           653.4837          295.5447 
  4387    97.7281    863(29)           765.3694          295.5605 
  4388    97.7481    975(31)           900.1158          295.5763 
  4389    97.7681    1069(33)          1022.4551          295.5922 
  4390    97.7881    1029(32)          1067.0271          295.6080 
  4391    97.8081    952(31)          1002.6053          295.6238 
  4392    97.8281    894(30)           876.0531          295.6396 
  4393    97.8481    716(27)           749.0996          295.6554 
  4394    97.8681    672(26)           648.7159          295.6713 
  4395    97.8881    586(24)           576.0906          295.6871 
  4396    97.9081    522(23)           527.0847          295.7029 
  4397    97.9281    464(22)           495.1617          295.7187 
  4398    97.9481    502(22)           476.3112          295.7345 
  4399    97.9681    480(22)           468.3410          295.7504 
  4400    97.9881    469(22)           470.5790          295.7662 
  4401    98.0081    480(22)           488.8620          295.7820 
  4402    98.0281    562(24)           515.3580          295.7978 
  4403    98.0481    629(25)           557.0793          295.8136 
  4404    98.0681    682(26)           613.3114          295.8294 
  4405    98.0881    717(27)           672.3751          295.8453 
  4406    98.1081    691(26)           705.5002          295.8611 
  4407    98.1281    624(25)           687.4342          295.8769 
  4408    98.1481    652(26)           629.2678          295.8927 
  4409    98.1681    562(24)           562.5582          295.9086 
  4410    98.1881    517(23)           506.4484          295.9244 
  4411    98.2081    446(21)           464.8065          295.9402 
  4412    98.2281    446(21)           416.3712          295.9560 
  4413    98.2481    427(21)           397.9224          295.9718 
  4414    98.2681    391(20)           386.2677          295.9876 
  4415    98.2881    380(19)           379.9866          296.0035 
  4416    98.3081    351(19)           378.3873          296.0193 
  4417    98.3281    404(20)           381.4308          296.0351 
  4418    98.3481    422(21)           392.3162          296.0509 
  4419    98.3681    429(21)           407.2072          296.0667 
  4420    98.3881    464(22)           429.9190          296.0826 
  4421    98.4081    505(22)           460.6755          296.0984 
  4422    98.4281    497(22)           494.5190          296.1142 
  4423    98.4481    549(23)           517.2137          296.1300 
  4424    98.4681    502(22)           513.0689          296.1458 
  4425    98.4881    505(22)           484.2582          296.1617 
  4426    98.5081    472(22)           447.6761          296.1775 
  4427    98.5281    414(20)           415.6195          296.1933 
  4428    98.5481    395(20)           381.7538          296.2091 
  4429    98.5681    392(20)           365.4449          296.2249 
  4430    98.5881    354(19)           354.4569          296.2408 
  4431    98.6081    353(19)           347.4750          296.2566 
  4432    98.6281    318(18)           343.6480          296.2724 
  4433    98.6481    384(20)           342.5677          296.2882 
  4434    98.6681    350(19)           347.1418          296.3040 
  4435    98.6881    355(19)           352.0652          296.3199 
  4436    98.7081    380(19)           360.6348          296.3357 
  4437    98.7281    430(21)           373.3555          296.3515 
  4438    98.7481    423(21)           389.4058          296.3673 
  4439    98.7681    425(21)           404.3301          296.3831 
  4440    98.7881    419(20)           409.8549          296.3990 
  4441    98.8081    421(21)           401.6218          296.4148 
  4442    98.8281    358(19)           385.1254          296.4306 
  4443    98.8481    351(19)           368.3266          296.4464 
  4444    98.8681    389(20)           354.9918          296.4622 
  4445    98.8881    324(18)           345.5703          296.4781 
  4446    98.9081    341(18)           334.3771          296.4939 
  4447    98.9281    317(18)           331.1952          296.5097 
  4448    98.9481    306(17)           330.0839          296.5255 
  4449    98.9681    356(19)           330.8641          296.5414 
  4450    98.9881    367(19)           333.6133          296.5572 
  4451    99.0081    321(18)           340.1554          296.5730 
  4452    99.0281    352(19)           348.2943          296.5888 
  4453    99.0481    377(19)           360.2778          296.6046 
  4454    99.0681    419(20)           376.8305          296.6205 
  4455    99.0881    415(20)           397.1559          296.6363 
  4456    99.1081    438(21)           416.0523          296.5720 
  4457    99.1281    448(21)           423.8117          296.5078 
  4458    99.1481    448(21)           414.7811          296.4435 
  4459    99.1681    383(20)           395.1013          296.3792 
  4460    99.1881    368(19)           374.4627          296.3150 
  4461    99.2081    413(20)           357.6661          296.2507 
  4462    99.2281    346(19)           342.7671          296.1865 
  4463    99.2481    301(17)           334.3884          296.1222 
  4464    99.2681    326(18)           328.7845          296.0580 
  4465    99.2881    326(18)           325.2964          295.9937 
  4466    99.3081    324(18)           323.5255          295.9294 
  4467    99.3281    377(19)           323.3113          295.8652 
  4468    99.3481    387(20)           345.5607          295.8009 
  4469    99.3681    331(18)           350.7056          295.7367 
  4470    99.3881    382(20)           358.3171          295.6724 
  4471    99.4081    368(19)           368.6373          295.6082 
  4472    99.4281    373(19)           380.8536          295.5439 
  4473    99.4481    387(20)           391.8051          295.4796 
  4474    99.4681    357(19)           396.8010          295.4154 
  4475    99.4881    390(20)           394.7459          295.3511 
  4476    99.5081    410(20)           389.8287          295.2869 
  4477    99.5281    372(19)           386.4991          295.2226 
  4478    99.5481    403(20)           386.7382          295.1584 
  4479    99.5681    408(20)           387.8338          295.0941 
  4480    99.5881    405(20)           396.6410          295.0298 
  4481    99.6081    434(21)           410.1409          294.9656 
  4482    99.6281    455(21)           429.3477          294.9013 
  4483    99.6481    493(22)           455.9680          294.8371 
  4484    99.6681    512(23)           492.7340          294.7728 
  4485    99.6881    615(25)           554.0034          294.7086 
  4486    99.7081    703(27)           625.6710          294.6443 
  4487    99.7281    764(28)           723.6905          294.5800 
  4488    99.7481    926(30)           850.7512          294.5158 
  4489    99.7681    1018(32)           993.2283          294.4515 
  4490    99.7881    1063(33)          1103.5935          294.3873 
  4491    99.8081    1098(33)          1118.1345          294.3230 
  4492    99.8281    969(31)          1027.7030          294.2588 
  4493    99.8481    830(29)           890.5637          294.1945 
  4494    99.8681    783(28)           761.7616          294.1302 
  4495    99.8881    682(26)           661.6204          294.0660 
  4496    99.9081    555(24)           588.1812          294.0017 
  4497    99.9281    521(23)           538.7958          293.9375 
  4498    99.9481    474(22)           506.2230          293.8732 
  4499    99.9681    441(21)           486.6712          293.8090 
  4500    99.9881    452(21)           477.9831          293.7447 
  4501   100.0081    468(22)           479.4730          293.6805 
  4502   100.0281    481(22)           496.9669          293.6162 
  4503   100.0481    532(23)           522.3239          293.5519 
  4504   100.0681    575(24)           562.6837          293.4877 
  4505   100.0881    649(25)           618.5369          293.4234 
  4506   100.1081    695(26)           681.7953          293.3592 
  4507   100.1281    771(28)           728.0741          293.2949 
  4508   100.1481    673(26)           727.1564          293.2307 
  4509   100.1681    662(26)           677.3154          293.1664 
  4510   100.1881    548(23)           607.5330          293.1021 
  4511   100.2081    523(23)           543.2522          293.0379 
  4512   100.2281    473(22)           493.2873          292.9736 
  4513   100.2481    449(21)           435.9168          292.9094 
  4514   100.2681    447(21)           412.4944          292.8451 
  4515   100.2881    430(21)           397.1884          292.7809 
  4516   100.3081    414(20)           388.2156          292.7166 
  4517   100.3281    389(20)           384.6254          292.6523 
  4518   100.3481    399(20)           386.1661          292.5881 
  4519   100.3681    409(20)           395.7782          292.5238 
  4520   100.3881    442(21)           409.5559          292.4596 
  4521   100.4081    470(22)           430.9057          292.3953 
  4522   100.4281    457(21)           459.4070          292.3311 
  4523   100.4481    471(22)           489.5439          292.2668 
  4524   100.4681    527(23)           507.7906          292.2025 
  4525   100.4881    537(23)           501.2453          292.1383 
  4526   100.5081    480(22)           473.3176          292.0740 
  4527   100.5281    402(20)           438.9963          292.0098 
  4528   100.5481    407(20)           408.8443          291.9455 
  4529   100.5681    392(20)           385.8260          291.8813 
  4530   100.5881    339(18)           358.8376          291.8170 
  4531   100.6081    375(19)           348.1241          291.7527 
  4532   100.6281    340(18)           341.1025          291.6885 
  4533   100.6481    359(19)           336.9822          291.6242 
  4534   100.6681    370(19)           335.3361          291.5600 
  4535   100.6881    329(18)           336.0638          291.4957 
  4536   100.7081    342(18)           339.3577          291.4315 
  4537   100.7281    346(19)           345.6732          291.3672 
  4538   100.7481    362(19)           355.5442          291.3029 
  4539   100.7681    394(20)           368.9409          291.2387 
  4540   100.7881    381(20)           383.9652          291.5337 
  4541   100.8081    424(21)           394.1876          291.8289 
  4542   100.8281    378(19)           392.8677          292.1240 
  4543   100.8481    393(20)           380.4314          292.4190 
  4544   100.8681    350(19)           363.8204          292.7142 
  4545   100.8881    335(18)           348.6800          293.0092 
  4546   100.9081    327(18)           336.8300          293.3044 
  4547   100.9281    321(18)           323.0240          293.5995 
  4548   100.9481    354(19)           317.0509          293.8946 
  4549   100.9681    324(18)           312.7422          294.1897 
  4550   100.9881    336(18)           309.6038          294.4848 
  4551   101.0081    296(17)           307.2957          294.7799 
  4552   101.0281    310(18)           305.5819          295.0749 
  4553   101.0481    296(17)           304.3004          295.3701 
  4554   101.0681    311(18)           303.3401          295.6652 
  4555   101.0881    316(18)           302.6208          295.9603 
  4556   101.1081    278(17)           302.0865          296.2554 
  4557   101.1281    270(16)           301.6951          296.5505 
  4558   101.1481    292(17)           300.9745          296.4037 
  4559   101.1681    305(17)           300.3433          296.2567 
  4560   101.1881    289(17)           299.7845          296.1099 
  4561   101.2081    273(17)           299.2842          295.9630 
  4562   101.2281    305(17)           298.8319          295.8161 
  4563   101.2481    350(19)           298.4196          295.6693 
  4564   101.2681    287(17)           295.5223          295.5223 
  4565   101.2881    280(17)           295.3755          295.3755 
  4566   101.3081    311(18)           295.2285          295.2285 
  4567   101.3281    304(17)           295.0817          295.0817 
  4568   101.3481    291(17)           294.9348          294.9348 
  4569   101.3681    307(18)           299.7024          294.7879 
  4570   101.3881    274(17)           300.0001          294.6410 
  4571   101.4081    334(18)           300.3605          294.4941 
  4572   101.4281    320(18)           300.7954          294.3473 
  4573   101.4481    345(19)           301.3203          294.2003 
  4574   101.4681    303(17)           301.9539          294.0535 
  4575   101.4881    328(18)           302.7212          293.9066 
  4576   101.5081    296(17)           303.6531          293.7597 
  4577   101.5281    282(17)           304.7912          293.6128 
  4578   101.5481    303(17)           306.1906          293.4659 
  4579   101.5681    324(18)           307.9235          293.3190 
  4580   101.5881    305(17)           310.0910          293.1721 
  4581   101.6081    320(18)           312.8294          293.0253 
  4582   101.6281    277(17)           316.3347          292.8783 
  4583   101.6481    339(18)           320.8805          292.7315 
  4584   101.6681    302(17)           326.8691          292.5846 
  4585   101.6881    354(19)           334.8745          292.4377 
  4586   101.7081    368(19)           348.0425          292.2908 
  4587   101.7281    383(20)           363.0976          292.1439 
  4588   101.7481    381(20)           383.5191          291.9970 
  4589   101.7681    385(20)           410.2275          291.8501 
  4590   101.7881    458(21)           441.5458          291.7033 
  4591   101.8081    493(22)           469.6581          291.5563 
  4592   101.8281    503(22)           480.9025          291.4095 
  4593   101.8481    433(21)           468.0723          291.2626 
  4594   101.8681    417(20)           439.7194          291.1157 
  4595   101.8881    435(21)           409.3254          290.9688 
  4596   101.9081    354(19)           384.0175          290.8219 
  4597   101.9281    374(19)           365.1228          290.6750 
  4598   101.9481    334(18)           351.6786          290.5281 
  4599   101.9681    377(19)           342.4257          290.3813 
  4600   101.9881    318(18)           336.3575          290.2343 
  4601   102.0081    305(17)           332.8346          290.0875 
  4602   102.0281    341(18)           331.5266          289.9406 
  4603   102.0481    336(18)           341.6761          289.7937 
  4604   102.0681    348(19)           345.7402          289.6469 
  4605   102.0881    363(19)           352.7170          289.4999 
  4606   102.1081    352(19)           363.1081          289.3531 
  4607   102.1281    390(20)           376.8943          289.2061 
  4608   102.1481    400(20)           392.0666          289.0593 
  4609   102.1681    417(20)           403.2405          288.9124 
  4610   102.1881    417(20)           404.2759          288.7655 
  4611   102.2081    376(19)           395.2027          288.6186 
  4612   102.2281    374(19)           382.2299          288.4717 
  4613   102.2481    370(19)           370.8934          288.3249 
  4614   102.2681    387(20)           363.3421          288.1779 
  4615   102.2881    359(19)           354.9241          288.0311 
  4616   102.3081    367(19)           355.5147          287.8842 
  4617   102.3281    341(18)           359.7114          287.7373 
  4618   102.3481    391(20)           367.7981          287.5904 
  4619   102.3681    343(19)           380.5383          287.4435 
  4620   102.3881    412(20)           403.5462          287.2966 
  4621   102.4081    448(21)           430.5649          287.1497 
  4622   102.4281    532(23)           467.8584          287.0029 
  4623   102.4481    549(23)           516.7612          286.8559 
  4624   102.4681    583(24)           573.4804          286.7091 
  4625   102.4881    613(25)           623.0851          286.7862 
  4626   102.5081    561(24)           640.6880          286.8633 
  4627   102.5281    543(23)           614.9862          286.9404 
  4628   102.5481    483(22)           562.5205          287.0175 
  4629   102.5681    469(22)           507.1960          287.0947 
  4630   102.5881    413(20)           461.2983          287.1718 
  4631   102.6081    431(21)           427.0185          287.2489 
  4632   102.6281    394(20)           402.5977          287.3260 
  4633   102.6481    401(20)           383.4619          287.4031 
  4634   102.6681    394(20)           372.6091          287.4803 
  4635   102.6881    374(19)           366.3630          287.5574 
  4636   102.7081    377(19)           371.1824          287.6345 
  4637   102.7281    382(20)           373.4249          287.7116 
  4638   102.7481    383(20)           379.9602          287.7887 
  4639   102.7681    381(20)           391.5425          287.8659 
  4640   102.7881    390(20)           409.0709          287.9430 
  4641   102.8081    439(21)           432.6957          288.0201 
  4642   102.8281    398(20)           459.4186          288.0972 
  4643   102.8481    438(21)           480.3484          288.1743 
  4644   102.8681    463(22)           483.8831          288.2515 
  4645   102.8881    448(21)           467.7531          288.3286 
  4646   102.9081    406(20)           441.9912          288.4057 
  4647   102.9281    411(20)           417.2888          288.4828 
  4648   102.9481    371(19)           398.3218          288.5599 
  4649   102.9681    369(19)           376.5540          288.6370 
  4650   102.9881    349(19)           370.2126          288.7142 
  4651   103.0081    360(19)           368.6467          288.7913 
  4652   103.0281    379(19)           371.5599          288.8684 
  4653   103.0481    380(19)           379.1843          288.9455 
  4654   103.0681    432(21)           395.7984          289.0226 
  4655   103.0881    429(21)           416.0930          289.0998 
  4656   103.1081    486(22)           444.9714          289.1769 
  4657   103.1281    500(22)           483.3664          289.2540 
  4658   103.1481    558(24)           528.2025          289.3311 
  4659   103.1681    531(23)           567.5510          289.4082 
  4660   103.1881    627(25)           581.9257          289.4854 
  4661   103.2081    543(23)           561.8431          289.5624 
  4662   103.2281    488(22)           519.7364          289.6396 
  4663   103.2481    430(21)           474.6476          289.7167 
  4664   103.2681    447(21)           436.8099          289.7938 
  4665   103.2881    392(20)           408.2891          289.8709 
  4666   103.3081    374(19)           387.7939          289.9481 
  4667   103.3281    409(20)           369.1137          290.0252 
  4668   103.3481    365(19)           359.9422          290.1023 
  4669   103.3681    360(19)           354.5019          290.1794 
  4670   103.3881    369(19)           359.7513          290.2565 
  4671   103.4081    401(20)           361.2224          290.3336 
  4672   103.4281    391(20)           366.0457          290.4108 
  4673   103.4481    377(19)           374.7713          290.4879 
  4674   103.4681    435(21)           388.1237          290.5650 
  4675   103.4881    422(21)           406.4617          290.6421 
  4676   103.5081    461(21)           428.1769          290.7192 
  4677   103.5281    433(21)           447.3856          290.7964 
  4678   103.5481    417(20)           454.7390          290.8735 
  4679   103.5681    456(21)           445.8615          290.9506 
  4680   103.5881    395(20)           426.8958          291.0277 
  4681   103.6081    408(20)           407.0642          291.1048 
  4682   103.6281    390(20)           391.3983          291.1820 
  4683   103.6481    383(20)           373.4948          291.2591 
  4684   103.6681    387(20)           368.7635          291.3362 
  4685   103.6881    369(19)           368.4571          291.4133 
  4686   103.7081    394(20)           372.4095          291.4904 
  4687   103.7281    390(20)           380.9317          291.5675 
  4688   103.7481    429(21)           394.8594          291.6447 
  4689   103.7681    428(21)           419.5414          291.7218 
  4690   103.7881    443(21)           449.1767          291.7989 
  4691   103.8081    514(23)           488.5145          291.8760 
  4692   103.8281    550(23)           535.0093          291.9531 
  4693   103.8481    532(23)           577.5934          292.0302 
  4694   103.8681    561(24)           596.7196          292.1074 
  4695   103.8881    511(23)           580.3583          292.1845 
  4696   103.9081    529(23)           538.7400          292.2616 
  4697   103.9281    470(22)           491.6346          292.3387 
  4698   103.9481    423(21)           451.0180          292.4159 
  4699   103.9681    363(19)           419.9531          292.4930 
  4700   103.9881    385(20)           397.4225          292.5701 
  4701   104.0081    394(20)           377.8619          292.6472 
  4702   104.0281    395(20)           367.4450          292.7243 
  4703   104.0481    372(19)           361.0134          292.8015 
  4704   104.0681    349(19)           361.5558          292.8785 
  4705   104.0881    379(19)           361.9165          292.9557 
  4706   104.1081    399(20)           365.5636          293.0328 
  4707   104.1281    366(19)           372.9646          293.1099 
  4708   104.1481    388(20)           384.7496          293.1099 
  4709   104.1681    385(20)           401.5749          293.1099 
  4710   104.1881    438(21)           422.6562          293.1099 
  4711   104.2081    464(22)           443.5982          293.1099 
  4712   104.2281    453(21)           455.4440          293.1099 
  4713   104.2481    415(20)           450.7805          293.1099 
  4714   104.2681    396(20)           432.3684          293.1099 
  4715   104.2881    406(20)           409.6599          293.1099 
  4716   104.3081    385(20)           389.5541          293.1099 
  4717   104.3281    387(20)           374.3527          293.1099 
  4718   104.3481    364(19)           356.3884          293.1099 
  4719   104.3681    323(18)           350.5890          293.1099 
  4720   104.3881    349(19)           348.1748          293.1099 
  4721   104.4081    352(19)           348.8682          293.1099 
  4722   104.4281    362(19)           352.7453          293.1099 
  4723   104.4481    387(20)           362.0945          293.1099 
  4724   104.4681    411(20)           374.0076          293.1099 
  4725   104.4881    436(21)           390.7542          293.1099 
  4726   104.5081    432(21)           411.5595          293.1099 
  4727   104.5281    453(21)           432.1577          293.1099 
  4728   104.5481    453(21)           443.8440          293.1099 
  4729   104.5681    386(20)           439.2917          293.1099 
  4730   104.5881    426(21)           420.9716          293.1099 
  4731   104.6081    361(19)           398.0183          293.1099 
  4732   104.6281    398(20)           377.2267          293.1099 
  4733   104.6481    376(19)           360.8842          293.1099 
  4734   104.6681    378(19)           348.8109          293.1099 
  4735   104.6881    323(18)           340.1756          293.1099 
  4736   104.7081    340(18)           330.3882          293.1099 
  4737   104.7281    332(18)           326.7233          293.1099 
  4738   104.7481    341(18)           324.7115          293.1099 
  4739   104.7681    356(19)           331.7690          293.1099 
  4740   104.7881    323(18)           333.3900          293.1099 
  4741   104.8081    351(19)           336.7449          293.1099 
  4742   104.8281    350(19)           342.1436          293.1099 
  4743   104.8481    342(18)           349.9364          293.1099 
  4744   104.8681    382(20)           360.1489          293.1099 
  4745   104.8881    388(20)           371.5991          293.1099 
  4746   104.9081    423(21)           380.9483          293.1099 
  4747   104.9281    401(20)           383.8538          293.1099 
  4748   104.9481    394(20)           379.2975          293.1099 
  4749   104.9681    384(20)           370.9225          293.1099 
  4750   104.9881    353(19)           362.9752          293.1099 
  4751   105.0081    378(19)           363.9178          293.1202 
_pd_proc_number_of_points   4751
 
loop_                          
      _refln_index_h           
      _refln_index_k           
      _refln_index_l           
      _refln_mult              
      _pd_refln_phase_id       
      _refln_observed_status   
      _refln_F_squared_meas    
      _refln_F_squared_calc    
      _refln_phase_calc        
      _refln_d_spacing         
   1   1   0 12  1  o        153.5362      153.5362   92.17   7.15734
   1   1   0 12  1  o          0.0000      153.5362   92.17   7.15734
   1   1   1  8  1  o      20091.4609    20156.6699  245.79   5.84395
   1   1   1  8  1  o          0.0000    20156.6699  245.79   5.84395
   2   0   0  6  1  o       1804.4730     1447.8379    4.14   5.06101
   2   0   0  6  1  o          0.0000     1447.8379    4.14   5.06101
   1   2   0 12  1  o      49480.0820    49823.5703   94.31   4.52670
   2   1   0 12  1  o       4003.2864     4031.0769  183.61   4.52670
   1   2   0 12  1  o          0.0000    49823.5703   94.31   4.52670
   2   1   0 12  1  o          0.0000     4031.0769  183.61   4.52670
   2   1   1 24  1  o      17355.3809    17127.3594  180.06   4.13229
   2   1   1 24  1  o          0.0000    17127.3594  180.06   4.13229
   2   2   0 12  1  o        986.0785      859.2213   14.24   3.57867
   2   2   0 12  1  o          0.0000      859.2213   14.24   3.57867
   2   2   1 24  1  o       8806.3613     8231.6836   54.47   3.37400
   2   2   1 24  1  o          0.0000     8231.6836   54.47   3.37400
   1   3   0 12  1  o      79174.4922    77966.2031  273.40   3.20086
   3   1   0 12  1  o      66998.1094    65975.6484  273.53   3.20086
   1   3   0 12  1  o          0.0000    77966.2031  273.40   3.20086
   3   1   0 12  1  o          0.0000    65975.6484  273.53   3.20086
   3   1   1 24  1  o      22994.4551    23000.2520  264.50   3.05190
   3   1   1 24  1  o          0.0000    23000.2520  264.50   3.05190
   2   2   2  8  1  o       1167.4606      884.2639  352.02   2.92197
   2   2   2  8  1  o          0.0000      884.2639  352.02   2.92197
   2   3   0 12  1  o       1828.0786     1999.6160  178.86   2.80734
   3   2   0 12  1  o      23176.9062    25351.7051  274.86   2.80734
   2   3   0 12  1  o          0.0000     1999.6160  178.86   2.80734
   3   2   0 12  1  o          0.0000    25351.7051  274.86   2.80734
   2   3   1 24  1  o      36528.3516    35913.4648  337.13   2.70522
   3   2   1 24  1  o      67138.7734    66008.6172  172.00   2.70522
   2   3   1 24  1  o          0.0000    35913.4648  337.13   2.70522
   3   2   1 24  1  o          0.0000    66008.6172  172.00   2.70522
   4   0   0  6  1  o      21418.8711    21204.6562  187.71   2.53050
   4   0   0  6  1  o          0.0000    21204.6562  187.71   2.53050
   1   4   0 12  1  o        319.2283      290.8990  102.91   2.45495
   3   2   2 24  1  o       8285.4814     7550.2036  356.04   2.45495
   4   1   0 12  1  o       1607.8455     1465.1605   12.97   2.45495
   1   4   0 12  1  o          0.0000      290.8990  102.91   2.45495
   3   2   2 24  1  o          0.0000     7550.2036  356.04   2.45495
   4   1   0 12  1  o          0.0000     1465.1605   12.97   2.45495
   3   3   0 12  1  o       4107.3813     4545.7500  273.85   2.38578
   4   1   1 24  1  o        572.8261      633.9621  278.03   2.38578
   3   3   0 12  1  o          0.0000     4545.7500  273.85   2.38578
   4   1   1 24  1  o          0.0000      633.9621  278.03   2.38578
   3   3   1 24  1  o       7418.9038     7388.9077  335.68   2.32215
   3   3   1 24  1  o          0.0000     7388.9077  335.68   2.32215
   2   4   0 12  1  o        684.5287      671.4268  179.21   2.26335
   4   2   0 12  1  o       3750.3596     3678.5776  184.39   2.26335
   2   4   0 12  1  o          0.0000      671.4268  179.21   2.26335
   4   2   0 12  1  o          0.0000     3678.5776  184.39   2.26335
   2   4   1 24  1  o      14718.7451    14987.0410  278.21   2.20880
   4   2   1 24  1  o       1257.9740     1280.9045   46.05   2.20880
   2   4   1 24  1  o          0.0000    14987.0410  278.21   2.20880
   4   2   1 24  1  o          0.0000     1280.9045   46.05   2.20880
   3   3   2 24  1  o       2501.8650     2291.2080  310.65   2.15802
   3   3   2 24  1  o          0.0000     2291.2080  310.65   2.15802
   4   2   2 24  1  o      48680.1484    47387.3984   98.63   2.06615
   4   2   2 24  1  o          0.0000    47387.3984   98.63   2.06615
   3   4   0 12  1  o        986.2157      949.7023   96.92   2.02440
   4   3   0 12  1  o      38000.4805    36593.5586    4.22   2.02440
   3   4   0 12  1  o          0.0000      949.7023   96.92   2.02440
   4   3   0 12  1  o          0.0000    36593.5586    4.22   2.02440
   1   5   0 12  1  o       1958.7274     1946.7479   99.59   1.98509
   3   4   1 24  1  o      26110.2715    25950.5820  160.46   1.98509
   4   3   1 24  1  o      10742.1621    10676.4629  174.89   1.98509
   5   1   0 12  1  o      21078.5547    20949.6387  276.07   1.98509
   1   5   0 12  1  o          0.0000     1946.7479   99.59   1.98509
   3   4   1 24  1  o          0.0000    25950.5820  160.46   1.98509
   4   3   1 24  1  o          0.0000    10676.4629  174.89   1.98509
   5   1   0 12  1  o          0.0000    20949.6387  276.07   1.98509
   3   3   3  8  1  o      44470.2461    43430.0039  221.39   1.94798
   5   1   1 24  1  o      11177.8135    10916.3242   40.91   1.94798
   3   3   3  8  1  o          0.0000    43430.0039  221.39   1.94798
   5   1   1 24  1  o          0.0000    10916.3242   40.91   1.94798
   2   5   0 12  1  o      58496.4062    59065.9648    4.35   1.87961
   3   4   2 24  1  o       1356.7357     1369.9458  213.62   1.87961
   4   3   2 24  1  o      32014.9590    32326.6777   82.50   1.87961
   5   2   0 12  1  o      20165.7812    20362.1289  275.65   1.87961
   2   5   0 12  1  o          0.0000    59065.9648    4.35   1.87961
   3   4   2 24  1  o          0.0000     1369.9458  213.62   1.87961
   4   3   2 24  1  o          0.0000    32326.6777   82.50   1.87961
   5   2   0 12  1  o          0.0000    20362.1289  275.65   1.87961
   2   5   1 24  1  o      13826.5957    13600.4863    4.90   1.84802
   5   2   1 24  1  o       3961.8040     3897.0159   44.25   1.84802
   2   5   1 24  1  o          0.0000    13600.4863    4.90   1.84802
   5   2   1 24  1  o          0.0000     3897.0159   44.25   1.84802
   4   4   0 12  1  o      24077.3965    25950.1016    5.55   1.78934
   4   4   0 12  1  o          0.0000    25950.1016    5.55   1.78934
   4   4   1 24  1  o      31380.5234    31594.8223  203.21   1.76202
   5   2   2 24  1  o       6186.7803     6229.0435  301.94   1.76202
   4   4   1 24  1  o          0.0000    31594.8223  203.21   1.76202
   5   2   2 24  1  o          0.0000     6229.0435  301.94   1.76202
   3   5   0 12  1  o      27456.8965    26718.9297   94.62   1.73591
   4   3   3 24  1  o       3518.4817     3423.9146  111.87   1.73591
   5   3   0 12  1  o      14394.8848    14007.9893   95.92   1.73591
   3   5   0 12  1  o          0.0000    26718.9297   94.62   1.73591
   4   3   3 24  1  o          0.0000     3423.9146  111.87   1.73591
   5   3   0 12  1  o          0.0000    14007.9893   95.92   1.73591
   3   5   1 24  1  o        720.8165      798.5294   15.49   1.71093
   5   3   1 24  1  o       3244.5012     3594.2986   56.16   1.71093
   3   5   1 24  1  o          0.0000      798.5294   15.49   1.71093
   5   3   1 24  1  o          0.0000     3594.2986   56.16   1.71093
   6   0   0  6  1  o       7739.1128     6851.7461  185.71   1.68700
   4   4   2 24  1  o       4063.9070     3597.9392  119.35   1.68700
   6   0   0  6  1  o          0.0000     6851.7461  185.71   1.68700
   4   4   2 24  1  o          0.0000     3597.9392  119.35   1.68700
   1   6   0 12  1  o      14563.4229    15097.8750  275.85   1.66405
   6   1   0 12  1  o      23146.1582    23995.5820    4.64   1.66405
   1   6   0 12  1  o          0.0000    15097.8750  275.85   1.66405
   6   1   0 12  1  o          0.0000    23995.5820    4.64   1.66405
   3   5   2 24  1  o      35424.4023    34427.1484  140.53   1.64201
   5   3   2 24  1  o      33229.9219    32294.4453  340.94   1.64201
   6   1   1 24  1  o      30849.8125    29981.3398   93.88   1.64201
   3   5   2 24  1  o          0.0000    34427.1484  140.53   1.64201
   5   3   2 24  1  o          0.0000    32294.4453  340.94   1.64201
   6   1   1 24  1  o          0.0000    29981.3398   93.88   1.64201
   2   6   0 12  1  o      17718.1602    18126.5840  185.47   1.60043
   6   2   0 12  1  o      16365.3379    16742.5781  185.40   1.60043
   2   6   0 12  1  o          0.0000    18126.5840  185.47   1.60043
   6   2   0 12  1  o          0.0000    16742.5781  185.40   1.60043
   2   6   1 24  1  o       4182.1270     3940.9399  199.64   1.58079
   4   4   3 24  1  o       4738.0132     4464.7676  243.20   1.58079
   4   5   0 12  1  o       1118.9532     1054.4169  186.24   1.58079
   5   4   0 12  1  o       1315.9619     1240.0629  276.84   1.58079
   6   2   1 24  1  o      22038.3242    20767.3535  181.55   1.58079
   2   6   1 24  1  o          0.0000     3940.9399  199.64   1.58079
   4   4   3 24  1  o          0.0000     4464.7676  243.20   1.58079
   4   5   0 12  1  o          0.0000     1054.4169  186.24   1.58079
   5   4   0 12  1  o          0.0000     1240.0629  276.84   1.58079
   6   2   1 24  1  o          0.0000    20767.3535  181.55   1.58079
   4   5   1 24  1  o      25666.5781    25207.5039   58.71   1.56186
   5   4   1 24  1  o       8858.8164     8700.3672  203.82   1.56186
   4   5   1 24  1  o          0.0000    25207.5039   58.71   1.56186
   5   4   1 24  1  o          0.0000     8700.3672  203.82   1.56186
   5   3   3 24  1  o       4166.8228     4125.5503  220.96   1.54359
   5   3   3 24  1  o          0.0000     4125.5503  220.96   1.54359
   6   2   2 24  1  o      15202.8750    15315.4619  103.69   1.52595
   6   2   2 24  1  o          0.0000    15315.4619  103.69   1.52595
   3   6   0 12  1  o      37847.3164    37575.0000   94.10   1.50890
   4   5   2 24  1  o      12536.8135    12446.6094   97.99   1.50890
   5   4   2 24  1  o      33377.0195    33136.8672  210.12   1.50890
   6   3   0 12  1  o       1061.2623     1053.6265  182.35   1.50890
   3   6   0 12  1  o          0.0000    37575.0000   94.10   1.50890
   4   5   2 24  1  o          0.0000    12446.6094   97.99   1.50890
   5   4   2 24  1  o          0.0000    33136.8672  210.12   1.50890
   6   3   0 12  1  o          0.0000     1053.6265  182.35   1.50890
   3   6   1 24  1  o       6150.6479     6021.6753  302.58   1.49241
   6   3   1 24  1  o      50342.9883    49287.3477  120.73   1.49241
   3   6   1 24  1  o          0.0000     6021.6753  302.58   1.49241
   6   3   1 24  1  o          0.0000    49287.3477  120.73   1.49241
   4   4   4  8  1  o      40063.5977    40289.5273  137.37   1.46099
   4   4   4  8  1  o          0.0000    40289.5273  137.37   1.46099
   3   6   2 24  1  o      22592.2031    22651.9121  211.17   1.44600
   6   3   2 24  1  o      12628.2207    12661.5957  251.44   1.44600
   3   6   2 24  1  o          0.0000    22651.9121  211.17   1.44600
   6   3   2 24  1  o          0.0000    12661.5957  251.44   1.44600
   1   7   0 12  1  o      22212.7031    21480.9082   96.75   1.43147
   4   5   3 24  1  o      24697.6172    23883.9570  312.91   1.43147
   5   4   3 24  1  o       7686.1782     7432.9575  310.87   1.43147
   5   5   0 12  1  o       8886.5029     8593.7383   96.41   1.43147
   7   1   0 12  1  o       6967.0029     6737.4756   95.91   1.43147
   1   7   0 12  1  o          0.0000    21480.9082   96.75   1.43147
   4   5   3 24  1  o          0.0000    23883.9570  312.91   1.43147
   5   4   3 24  1  o          0.0000     7432.9575  310.87   1.43147
   5   5   0 12  1  o          0.0000     8593.7383   96.41   1.43147
   7   1   0 12  1  o          0.0000     6737.4756   95.91   1.43147
   5   5   1 24  1  o      16843.4238    16741.1562  240.33   1.41737
   7   1   1 24  1  o      14098.2764    14012.6758   15.90   1.41737
   5   5   1 24  1  o          0.0000    16741.1562  240.33   1.41737
   7   1   1 24  1  o          0.0000    14012.6758   15.90   1.41737
   4   6   0 12  1  o       3267.2695     2990.9116  181.79   1.40367
   6   4   0 12  1  o       3205.6685     2934.5210    1.66   1.40367
   4   6   0 12  1  o          0.0000     2990.9116  181.79   1.40367
   6   4   0 12  1  o          0.0000     2934.5210    1.66   1.40367
   2   7   0 12  1  o      18751.0176    18133.4863  184.36   1.39037
   4   6   1 24  1  o      19103.7402    18474.5742  238.28   1.39037
   6   4   1 24  1  o       5076.4668     4909.2773  118.01   1.39037
   7   2   0 12  1  o       1390.6548     1344.8561   99.27   1.39037
   2   7   0 12  1  o          0.0000    18133.4863  184.36   1.39037
   4   6   1 24  1  o          0.0000    18474.5742  238.28   1.39037
   6   4   1 24  1  o          0.0000     4909.2773  118.01   1.39037
   7   2   0 12  1  o          0.0000     1344.8561   99.27   1.39037
   5   5   2 24  1  o       3599.2178     3569.2195   39.15   1.37743
   6   3   3 24  1  o       4391.9761     4355.3701  218.50   1.37743
   2   7   1 24  1  o       1751.1592     1736.5645  195.83   1.37743
   7   2   1 24  1  o       4426.5542     4389.6616   90.32   1.37743
   2   7   1 24  1  o          0.0000     1736.5645  195.83   1.37743
   5   5   2 24  1  o          0.0000     3569.2195   39.15   1.37743
   6   3   3 24  1  o          0.0000     4355.3701  218.50   1.37743
   7   2   1 24  1  o          0.0000     4389.6616   90.32   1.37743
   4   6   2 24  1  o       2953.5637     2803.2739  350.41   1.35261
   6   4   2 24  1  o      13372.8135    12692.3477  344.55   1.35261
   4   6   2 24  1  o          0.0000     2803.2739  350.41   1.35261
   6   4   2 24  1  o          0.0000    12692.3477  344.55   1.35261
   5   4   4 24  1  o       3889.0308     3787.9258   89.46   1.34069
   7   2   2 24  1  o      11936.4365    11626.1191  268.77   1.34069
   5   4   4 24  1  o          0.0000     3787.9258   89.46   1.34069
   7   2   2 24  1  o          0.0000    11626.1191  268.77   1.34069
   3   7   0 12  1  o      40875.2422    41053.3828   96.08   1.32909
   7   3   0 12  1  o        170.4433      171.1862   86.49   1.32909
   3   7   0 12  1  o          0.0000    41053.3828   96.08   1.32909
   7   3   0 12  1  o          0.0000      171.1862   86.49   1.32909
   5   5   3 24  1  o       9148.5850     8997.3545  287.46   1.31777
   7   3   1 24  1  o      23534.2461    23145.2715  146.63   1.31777
   3   7   1 24  1  o       7389.7012     7267.5640  183.16   1.31777
   5   5   3 24  1  o          0.0000     8997.3545  287.46   1.31777
   7   3   1 24  1  o          0.0000    23145.2715  146.63   1.31777
   3   7   1 24  1  o          0.0000     7267.5640  183.16   1.31777
   4   6   3 24  1  o       1409.8341     1312.9600   87.54   1.29599
   5   6   0 12  1  o       1285.7839     1197.4336   91.94   1.29599
   6   4   3 24  1  o       4736.4971     4411.0371  208.17   1.29599
   6   5   0 12  1  o        743.6840      692.5830  199.09   1.29599
   4   6   3 24  1  o          0.0000     1312.9600   87.54   1.29599
   5   6   0 12  1  o          0.0000     1197.4336   91.94   1.29599
   6   4   3 24  1  o          0.0000     4411.0371  208.17   1.29599
   6   5   0 12  1  o          0.0000      692.5830  199.09   1.29599
   3   7   2 24  1  o        300.3693      287.3257  171.80   1.28550
   5   6   1 24  1  o      19004.5488    18179.2734  220.11   1.28550
   6   5   1 24  1  o       1713.8314     1639.4081  190.25   1.28550
   7   3   2 24  1  o       2039.1681     1950.6169   13.16   1.28550
   3   7   2 24  1  o          0.0000      287.3257  171.80   1.28550
   5   6   1 24  1  o          0.0000    18179.2734  220.11   1.28550
   6   5   1 24  1  o          0.0000     1639.4081  190.25   1.28550
   7   3   2 24  1  o          0.0000     1950.6169   13.16   1.28550
   8   0   0  6  1  o       1339.4972      821.6990    0.75   1.26525
   8   0   0  6  1  o          0.0000      821.6990    0.75   1.26525
   1   8   0 12  1  o        296.8190      274.8156  279.67   1.25548
   4   7   0 12  1  o      12987.4980    12024.7266  185.23   1.25548
   5   6   2 24  1  o       6569.6768     6082.6621  338.98   1.25548
   6   5   2 24  1  o       3048.1040     2822.1460   96.60   1.25548
   7   4   0 12  1  o      36961.0078    34221.0625  275.74   1.25548
   8   1   0 12  1  o      12480.4990    11555.3115  188.60   1.25548
   1   8   0 12  1  o          0.0000      274.8156  279.67   1.25548
   4   7   0 12  1  o          0.0000    12024.7266  185.23   1.25548
   5   6   2 24  1  o          0.0000     6082.6621  338.98   1.25548
   6   5   2 24  1  o          0.0000     2822.1460   96.60   1.25548
   7   4   0 12  1  o          0.0000    34221.0625  275.74   1.25548
   8   1   0 12  1  o          0.0000    11555.3115  188.60   1.25548
   4   7   1 24  1  o       5709.0112     5557.8481  347.63   1.24593
   5   5   4 24  1  o      10811.6299    10525.3594  319.08   1.24593
   7   4   1 24  1  o      17882.7988    17409.2988  316.61   1.24593
   8   1   1 24  1  o       2249.9678     2190.3931   56.39   1.24593
   4   7   1 24  1  o          0.0000     5557.8481  347.63   1.24593
   5   5   4 24  1  o          0.0000    10525.3594  319.08   1.24593
   7   4   1 24  1  o          0.0000    17409.2988  316.61   1.24593
   8   1   1 24  1  o          0.0000     2190.3931   56.39   1.24593
   7   3   3 24  1  o      22305.8477    22889.5488   49.64   1.23660
   7   3   3 24  1  o          0.0000    22889.5488   49.64   1.23660
   2   8   0 12  1  o       9877.9268    10269.4541  183.36   1.22747
   6   4   4 24  1  o       2320.5889     2412.5691    4.73   1.22747
   8   2   0 12  1  o        889.7037      924.9685  355.33   1.22747
   2   8   0 12  1  o          0.0000    10269.4541  183.36   1.22747
   6   4   4 24  1  o          0.0000     2412.5691    4.73   1.22747
   8   2   0 12  1  o          0.0000      924.9685  355.33   1.22747
   2   8   1 24  1  o        199.3303      207.8922   67.88   1.21855
   4   7   2 24  1  o       4338.8701     4525.2397  253.85   1.21855
   7   4   2 24  1  o       2608.8022     2720.8594   77.66   1.21855
   8   2   1 24  1  o       9342.1973     9743.4775  210.20   1.21855
   2   8   1 24  1  o          0.0000      207.8922   67.88   1.21855
   4   7   2 24  1  o          0.0000     4525.2397  253.85   1.21855
   7   4   2 24  1  o          0.0000     2720.8594   77.66   1.21855
   8   2   1 24  1  o          0.0000     9743.4775  210.20   1.21855
   5   6   3 24  1  o      14353.7988    13645.1387  313.46   1.20981
   6   5   3 24  1  o       2282.0476     2169.3809   63.56   1.20981
   5   6   3 24  1  o          0.0000    13645.1387  313.46   1.20981
   6   5   3 24  1  o          0.0000     2169.3809   63.56   1.20981
   6   6   0 12  1  o      29385.6367    29004.4453    7.69   1.19289
   8   2   2 24  1  o      41396.6328    40859.6328  261.79   1.19289
   6   6   0 12  1  o          0.0000    29004.4453    7.69   1.19289
   8   2   2 24  1  o          0.0000    40859.6328  261.79   1.19289
   3   8   0 12  1  o       4503.9526     4347.7407  278.91   1.18469
   6   6   1 24  1  o       2988.0159     2884.3816    7.34   1.18469
   8   3   0 12  1  o      18785.8965    18134.3398  187.28   1.18469
   3   8   0 12  1  o          0.0000     4347.7407  278.91   1.18469
   6   6   1 24  1  o          0.0000     2884.3816    7.34   1.18469
   8   3   0 12  1  o          0.0000    18134.3398  187.28   1.18469
   3   8   1 24  1  o      12328.6113    12059.2471  339.23   1.17666
   4   7   3 24  1  o      23059.6133    22555.7891   24.97   1.17666
   5   7   0 12  1  o       5338.5352     5221.8950  276.27   1.17666
   7   4   3 24  1  o       8441.0020     8256.5771  275.11   1.17666
   7   5   0 12  1  o        227.2990      222.3328   74.80   1.17666
   8   3   1 24  1  o      12911.2549    12629.1602   56.87   1.17666
   3   8   1 24  1  o          0.0000    12059.2471  339.23   1.17666
   8   3   1 24  1  o          0.0000    12629.1602   56.87   1.17666
   4   7   3 24  1  o          0.0000    22555.7891   24.97   1.17666
   5   7   0 12  1  o          0.0000     5221.8950  276.27   1.17666
   7   4   3 24  1  o          0.0000     8256.5771  275.11   1.17666
   7   5   0 12  1  o          0.0000      222.3328   74.80   1.17666
   5   5   5  8  1  o      39962.0352    37742.7891   71.23   1.16879
   5   7   1 24  1  o       6822.4604     6443.5825  142.71   1.16879
   7   5   1 24  1  o      12994.7266    12273.0791  167.96   1.16879
   5   5   5  8  1  o          0.0000    37742.7891   71.23   1.16879
   5   7   1 24  1  o          0.0000     6443.5825  142.71   1.16879
   7   5   1 24  1  o          0.0000    12273.0791  167.96   1.16879
   6   6   2 24  1  o       7720.1030     7193.8721  323.37   1.16107
   6   6   2 24  1  o          0.0000     7193.8721  323.37   1.16107
   3   8   2 24  1  o       6642.4604     6931.2202  175.04   1.15351
   5   6   4 24  1  o       4236.4321     4420.5977  184.22   1.15351
   6   5   4 24  1  o      19884.2656    20748.6699   50.78   1.15351
   8   3   2 24  1  o       5447.4663     5684.2773  245.60   1.15351
   3   8   2 24  1  o          0.0000     6931.2202  175.04   1.15351
   5   6   4 24  1  o          0.0000     4420.5977  184.22   1.15351
   6   5   4 24  1  o          0.0000    20748.6699   50.78   1.15351
   8   3   2 24  1  o          0.0000     5684.2773  245.60   1.15351
   7   5   2 24  1  o      27316.0742    27513.2031  357.61   1.14609
   5   7   2 24  1  o      13673.8223    13772.5000  137.86   1.14609
   7   5   2 24  1  o          0.0000    27513.2031  357.61   1.14609
   5   7   2 24  1  o          0.0000    13772.5000  137.86   1.14609
   4   8   0 12  1  o         66.2632       73.7123  194.48   1.13168
   8   4   0 12  1  o       3968.8535     4415.0215  184.79   1.13168
   4   8   0 12  1  o          0.0000       73.7123  194.48   1.13168
   8   4   0 12  1  o          0.0000     4415.0215  184.79   1.13168
   4   8   1 24  1  o      11685.6367    11449.2158  324.52   1.12467
   6   6   3 24  1  o       2255.4736     2209.8235   73.54   1.12467
   7   4   4 24  1  o       6358.6558     6230.0093   76.09   1.12467
   8   4   1 24  1  o       3650.8726     3577.0090  301.30   1.12467
   4   8   1 24  1  o          0.0000    11449.2158  324.52   1.12467
   6   6   3 24  1  o          0.0000     2209.8235   73.54   1.12467
   7   4   4 24  1  o          0.0000     6230.0093   76.09   1.12467
   8   4   1 24  1  o          0.0000     3577.0090  301.30   1.12467
   1   9   0 12  1  o         71.5251       71.6947   88.16   1.11779
   8   3   3 24  1  o       4604.8901     4615.8125  302.76   1.11779
   9   1   0 12  1  o      22198.7305    22251.3848   98.36   1.11779
   1   9   0 12  1  o          0.0000       71.6947   88.16   1.11779
   8   3   3 24  1  o          0.0000     4615.8125  302.76   1.11779
   9   1   0 12  1  o          0.0000    22251.3848   98.36   1.11779
   9   1   1 24  1  o       8863.8867     8973.9355  238.39   1.11104
   5   7   3 24  1  o       2295.4182     2323.9219   83.03   1.11104
   7   5   3 24  1  o        514.3327      520.7195  238.86   1.11104
   9   1   1 24  1  o          0.0000     8973.9355  238.39   1.11104
   5   7   3 24  1  o          0.0000     2323.9219   83.03   1.11104
   7   5   3 24  1  o          0.0000      520.7195  238.86   1.11104
   4   8   2 24  1  o       6715.2573     5937.7363  317.93   1.10440
   8   4   2 24  1  o       5600.3110     4951.8833  250.32   1.10440
   4   8   2 24  1  o          0.0000     5937.7363  317.93   1.10440
   8   4   2 24  1  o          0.0000     4951.8833  250.32   1.10440
   2   9   0 12  1  o      49424.8477    47778.7461  187.34   1.09789
   9   2   0 12  1  o         19.3100       18.6669   69.24   1.09789
   6   7   0 12  1  o       1025.7041      991.5472    5.92   1.09789
   7   6   0 12  1  o       1076.0015     1040.1697  281.56   1.09789
   2   9   0 12  1  o          0.0000    47778.7461  187.34   1.09789
   9   2   0 12  1  o          0.0000       18.6669   69.24   1.09789
   6   7   0 12  1  o          0.0000      991.5472    5.92   1.09789
   7   6   0 12  1  o          0.0000     1040.1697  281.56   1.09789
   2   9   1 24  1  o       4657.8276     4569.7036   87.44   1.09148
   6   5   5 24  1  o       2435.4661     2389.3906  279.33   1.09148
   6   7   1 24  1  o      12602.1436    12363.7285  317.94   1.09148
   7   6   1 24  1  o        110.6656      108.5720   86.23   1.09148
   9   2   1 24  1  o       1923.9044     1887.5050   23.57   1.09148
   2   9   1 24  1  o          0.0000     4569.7036   87.44   1.09148
   6   5   5 24  1  o          0.0000     2389.3906  279.33   1.09148
   6   7   1 24  1  o          0.0000    12363.7285  317.94   1.09148
   7   6   1 24  1  o          0.0000      108.5720   86.23   1.09148
   9   2   1 24  1  o          0.0000     1887.5050   23.57   1.09148
   6   6   4 24  1  o      18825.3145    18699.9121  161.47   1.07901
   6   6   4 24  1  o          0.0000    18699.9121  161.47   1.07901
   9   2   2 24  1  o       2169.4355     2109.0405   77.21   1.07293
   4   8   3 24  1  o      23226.7812    22580.2402   24.95   1.07293
   5   8   0 12  1  o      13182.6992    12815.7451   96.59   1.07293
   6   7   2 24  1  o      18953.3379    18425.7520  113.51   1.07293
   7   6   2 24  1  o       7505.9780     7297.0415   27.22   1.07293
   8   4   3 24  1  o       6452.3179     6272.7109  133.53   1.07293
   8   5   0 12  1  o       3635.1570     3533.9688    6.77   1.07293
   9   2   2 24  1  o          0.0000     2109.0405   77.21   1.07293
   4   8   3 24  1  o          0.0000    22580.2402   24.95   1.07293
   5   8   0 12  1  o          0.0000    12815.7451   96.59   1.07293
   6   7   2 24  1  o          0.0000    18425.7520  113.51   1.07293
   7   6   2 24  1  o          0.0000     7297.0415   27.22   1.07293
   8   4   3 24  1  o          0.0000     6272.7109  133.53   1.07293
   8   5   0 12  1  o          0.0000     3533.9688    6.77   1.07293
   3   9   0 12  1  o         64.6266       64.4835  288.65   1.06695
   9   3   0 12  1  o      22550.7891    22500.8320  275.24   1.06695
   5   7   4 24  1  o       9699.9561     9678.5186  125.03   1.06695
   5   8   1 24  1  o      14795.5068    14762.8086  345.53   1.06695
   7   5   4 24  1  o       2790.2441     2784.0774   76.56   1.06695
   8   5   1 24  1  o        379.8186      378.9792  167.43   1.06695
   3   9   0 12  1  o          0.0000       64.4835  288.65   1.06695
   9   3   0 12  1  o          0.0000    22500.8320  275.24   1.06695
   5   7   4 24  1  o          0.0000     9678.5186  125.03   1.06695
   5   8   1 24  1  o          0.0000    14762.8086  345.53   1.06695
   7   5   4 24  1  o          0.0000     2784.0774   76.56   1.06695
   8   5   1 24  1  o          0.0000      378.9792  167.43   1.06695
   3   9   1 24  1  o        478.8024      421.2235   38.47   1.06108
   9   3   1 24  1  o       3498.8608     3078.1016   39.06   1.06108
   3   9   1 24  1  o          0.0000      421.2235   38.47   1.06108
   9   3   1 24  1  o          0.0000     3078.1016   39.06   1.06108
   5   8   2 24  1  o       2703.5779     2810.1013    9.59   1.04960
   8   5   2 24  1  o       5613.1841     5834.3486  168.75   1.04960
   5   8   2 24  1  o          0.0000     2810.1013    9.59   1.04960
   8   5   2 24  1  o          0.0000     5834.3486  168.75   1.04960
   3   9   2 24  1  o       9653.5889     9821.5537  342.60   1.04401
   7   6   3 24  1  o       4603.8901     4683.9941  302.54   1.04401
   9   3   2 24  1  o       3102.7061     3156.6907   30.68   1.04401
   6   7   3 24  1  o        115.7330      117.7466  208.37   1.04401
   3   9   2 24  1  o          0.0000     9821.5537  342.60   1.04401
   7   6   3 24  1  o          0.0000     4683.9941  302.54   1.04401
   9   3   2 24  1  o          0.0000     3156.6907   30.68   1.04401
   6   7   3 24  1  o          0.0000      117.7466  208.37   1.04401
   8   4   4 24  1  o      12040.2207    11354.8027  303.24   1.03307
   8   4   4 24  1  o          0.0000    11354.8027  303.24   1.03307
   4   9   0 12  1  o        250.5742      238.1452  186.20   1.02773
   6   6   5 24  1  o       5240.7886     4980.8340  196.46   1.02773
   9   4   0 12  1  o        451.1481      428.7702  103.09   1.02773
   4   9   0 12  1  o          0.0000      238.1452  186.20   1.02773
   6   6   5 24  1  o          0.0000     4980.8340  196.46   1.02773
   9   4   0 12  1  o          0.0000      428.7702  103.09   1.02773
   4   9   1 24  1  o      16821.2539    16362.1094  273.47   1.02248
   5   8   3 24  1  o      11562.1680    11246.5732  219.69   1.02248
   7   7   0 12  1  o       6669.5083     6487.4609  276.14   1.02248
   8   5   3 24  1  o      12480.9502    12140.2764  142.51   1.02248
   9   4   1 24  1  o      19744.2734    19205.3438   27.25   1.02248
   4   9   1 24  1  o          0.0000    16362.1094  273.47   1.02248
   5   8   3 24  1  o          0.0000    11246.5732  219.69   1.02248
   7   7   0 12  1  o          0.0000     6487.4609  276.14   1.02248
   8   5   3 24  1  o          0.0000    12140.2764  142.51   1.02248
   9   4   1 24  1  o          0.0000    19205.3438   27.25   1.02248
   7   5   5 24  1  o       8809.6914     8343.5791   21.18   1.01730
   7   7   1 24  1  o        933.7137      884.3119   57.87   1.01730
   9   3   3 24  1  o       8144.5005     7713.5762  102.53   1.01730
   7   5   5 24  1  o          0.0000     8343.5791   21.18   1.01730
   7   7   1 24  1  o          0.0000      884.3119   57.87   1.01730
   9   3   3 24  1  o          0.0000     7713.5762  102.53   1.01730
   6   8   0 12  1  o       8709.3223     8096.6665    7.60   1.01220
   8   6   0 12  1  o      12293.6699    11428.8730    7.23   1.01220
  10   0   0  6  1  o       1605.2372     1492.3170  187.44   1.01220
   6   8   0 12  1  o          0.0000     8096.6665    7.60   1.01220
   8   6   0 12  1  o          0.0000    11428.8730    7.23   1.01220
  10   0   0  6  1  o          0.0000     1492.3170  187.44   1.01220
   1  10   0 12  1  o       5188.4438     5120.7183  276.02   1.00718
   4   9   2 24  1  o       6344.0688     6261.2241  161.41   1.00718
   6   7   4 24  1  o       4015.5547     3963.1392   57.98   1.00718
   6   8   1 24  1  o       1570.7655     1550.2621  264.83   1.00718
   7   6   4 24  1  o      10124.5586     9992.4014   57.21   1.00718
   8   6   1 24  1  o      28513.1348    28140.9492   72.66   1.00718
   9   4   2 24  1  o      14399.7051    14211.6650   19.74   1.00718
  10   1   0 12  1  o       4698.4849     4637.1548  187.61   1.00718
   4   9   2 24  1  o          0.0000     6261.2241  161.41   1.00718
   9   4   2 24  1  o          0.0000    14211.6650   19.74   1.00718
   1  10   0 12  1  o          0.0000     5120.7183  276.02   1.00718
   6   7   4 24  1  o          0.0000     3963.1392   57.98   1.00718
   6   8   1 24  1  o          0.0000     1550.2621  264.83   1.00718
   7   6   4 24  1  o          0.0000     9992.4014   57.21   1.00718
   8   6   1 24  1  o          0.0000    28140.9492   72.66   1.00718
  10   1   0 12  1  o          0.0000     4637.1548  187.61   1.00718
   7   7   2 24  1  o       6267.2471     6047.4014  231.49   1.00223
  10   1   1 24  1  o      10979.0947    10593.9639  299.39   1.00223
   7   7   2 24  1  o          0.0000     6047.4014  231.49   1.00223
  10   1   1 24  1  o          0.0000    10593.9639  299.39   1.00223
   2  10   0 12  1  o        918.1505      898.7632    8.05   0.99255
   6   8   2 24  1  o       3805.8843     3725.5210   84.18   0.99255
   8   6   2 24  1  o      11369.3301    11129.2607   83.80   0.99255
  10   2   0 12  1  o       1825.0493     1786.5125    8.44   0.99255
   2  10   0 12  1  o          0.0000      898.7632    8.05   0.99255
   6   8   2 24  1  o          0.0000     3725.5210   84.18   0.99255
   8   6   2 24  1  o          0.0000    11129.2607   83.80   0.99255
  10   2   0 12  1  o          0.0000     1786.5125    8.44   0.99255
   2  10   1 24  1  o       1124.8689     1148.3375  165.80   0.98781
   5   8   4 24  1  o       1586.7946     1619.8948  261.15   0.98781
   8   5   4 24  1  o      10000.7129    10209.3262  173.76   0.98781
  10   2   1 24  1  o      16790.8594    17141.1738  353.94   0.98781
   2  10   1 24  1  o          0.0000     1148.3375  165.80   0.98781
   5   8   4 24  1  o          0.0000     1619.8948  261.15   0.98781
   8   5   4 24  1  o          0.0000    10209.3262  173.76   0.98781
  10   2   1 24  1  o          0.0000    17141.1738  353.94   0.98781
   4   9   3 24  1  o       6183.6382     6116.9600   95.53   0.98314
   5   9   0 12  1  o       4343.2148     4296.3818   95.77   0.98314
   9   4   3 24  1  o       2867.9055     2836.9810  178.18   0.98314
   9   5   0 12  1  o      27399.2188    27103.7734  276.67   0.98314
   4   9   3 24  1  o          0.0000     6116.9600   95.53   0.98314
   5   9   0 12  1  o          0.0000     4296.3818   95.77   0.98314
   9   4   3 24  1  o          0.0000     2836.9810  178.18   0.98314
   9   5   0 12  1  o          0.0000    27103.7734  276.67   0.98314
   5   9   1 24  1  o      11971.3877    12118.6533  103.48   0.97853
   7   7   3 24  1  o       6397.7075     6476.4565  223.39   0.97853
   9   5   1 24  1  o       7338.9595     7429.2393   71.21   0.97853
   5   9   1 24  1  o          0.0000    12118.6533  103.48   0.97853
   7   7   3 24  1  o          0.0000     6476.4565  223.39   0.97853
   9   5   1 24  1  o          0.0000     7429.2393   71.21   0.97853
   6   6   6  8  1  o       9151.4961     8777.4795  183.28   0.97399
  10   2   2 24  1  o      10115.2168     9701.8623  293.55   0.97399
   6   6   6  8  1  o          0.0000     8777.4795  183.28   0.97399
  10   2   2 24  1  o          0.0000     9701.8623  293.55   0.97399
   3  10   0 12  1  o          0.0000      445.6740  280.67   0.96951
   6   8   3 24  1  o          0.0000    10334.5732   25.41   0.96951
   8   6   3 24  1  o          0.0000     4069.8945  300.94   0.96951
  10   3   0 12  1  o          0.0000    20262.6133  186.42   0.96951
   3  10   0 12  1  o          0.0000      445.6740  280.67   0.96951
   6   8   3 24  1  o          0.0000    10334.5732   25.41   0.96951
   8   6   3 24  1  o          0.0000     4069.8945  300.94   0.96951
  10   3   0 12  1  o          0.0000    20262.6133  186.42   0.96951
   3  10   1 24  1  o          0.0000     5294.7852   60.13   0.96510
   5   9   2 24  1  o          0.0000     3238.3936  166.68   0.96510
   6   7   5 24  1  o          0.0000    10324.2881  152.16   0.96510
   7   6   5 24  1  o          0.0000    18662.6016  282.28   0.96510
   9   5   2 24  1  o          0.0000     4352.0557  222.53   0.96510
  10   3   1 24  1  o          0.0000     5944.2148  330.66   0.96510
 

# The following lines are used to test the character set of files sent by
# network email or other means. They are not part of the CIF data set.
# abcdefghijklmnopqrstuvwxyzABCDEFGHIJKLMNOPQRSTUVWXYZ0123456789
# !@#$%^&*()_+{}:"~<>?|\-=[];'`,./                 
